# Supplementary material for: GlnK Regulates the Type III Secretion System by Modulating NtrB-NtrC Homeostasis in Pseudomonas aeruginosa
Source: Microorganisms. 2026 Feb 2;14(2):339. doi: 10.3390/microorganisms14020339 (PMC12942738; doi:10.3390/microorganisms14020339)
Supplement: Supplementary file 1 [file microorganisms-14-00339-s001.zip]

Archive with 2 entries (2 files):
- Supplementary figures and tables.pdf
- Table S1.Mass spectrometry  data of GlnK-interacting proteins.xlsx
