# Supplementary material for: GlnK Regulates the Type III Secretion System by Modulating NtrB-NtrC Homeostasis in Pseudomonas aeruginosa
Source: Microorganisms. 2026 Feb 2;14(2):339. doi: 10.3390/microorganisms14020339 (PMC12942738; doi:10.3390/microorganisms14020339)
Supplement: Supplementary file 1 [file microorganisms-14-00339-s001.zip › Table S1.Mass spectrometry data of GlnK-interacting proteins.xlsx]

## Sheet: Proteins
Table S1. Mass spectrometry data of GlnK-interacting proteins
Accession	Description	Sum PEP Score	Coverage [%]	# Peptides	# PSMs	# Unique Peptides	# AAs	MW [kDa]	calc. pI	Score Sequest HT: Sequest HT	Abundance:Glnk	Abundance:Gst
A0A0H2ZIF8	Serine hydroxymethyltransferase OS=Pseudomonas aeruginosa (strain UCBPP-PA14) OX=208963 GN=glyA1 PE=3 SV=1	37.344	31	9	12	1	417	44.6	6.48	41.52
A0A0H2ZGH8	Probable phenazine biosynthesis protein OS=Pseudomonas aeruginosa (strain UCBPP-PA14) OX=208963 GN=phzA1 PE=3 SV=1	25.493	57	6	9	1	162	19.2	8.19	32.89
A0A0H2ZD28	Putative enoyl CoA-hydratase/isomerase family protein OS=Pseudomonas aeruginosa (strain UCBPP-PA14) OX=208963 GN=PA14_19740 PE=3 SV=1	24.661	22	5	8	5	256	27	4.84	26.22		25219888
Q02SG4	Octanoyltransferase OS=Pseudomonas aeruginosa (strain UCBPP-PA14) OX=208963 GN=lipB PE=3 SV=1	24.087	41	6	9	6	217	23.8	6.11	28.33		62499265
Q02P38	Orotidine 5'-phosphate decarboxylase OS=Pseudomonas aeruginosa (strain UCBPP-PA14) OX=208963 GN=pyrF PE=3 SV=1	21.848	31	5	5	5	232	24.4	5.66	20.22		7.71416e+07
A0A0H2ZDF6	Putative short-chain dehydrogenase OS=Pseudomonas aeruginosa (strain UCBPP-PA14) OX=208963 GN=PA14_23950 PE=4 SV=1	20.986	17	3	4	3	255	27	5.01	16.56
A0A0H2ZBA9	Alkanesulfonate monooxygenase OS=Pseudomonas aeruginosa (strain UCBPP-PA14) OX=208963 GN=msuD PE=3 SV=1	20.614	23	6	8	6	381	41.6	6.65	24.54		4.12874e+06
A0A0H2ZK21	Phage_base_V domain-containing protein OS=Pseudomonas aeruginosa (strain UCBPP-PA14) OX=208963 GN=PA14_01110 PE=3 SV=1	20.494	11	6	7	1	643	72	6.33	19.91
A0A0H2ZEH5	Alkyl hydroperoxide reductase C OS=Pseudomonas aeruginosa (strain UCBPP-PA14) OX=208963 GN=lsfA PE=1 SV=1	20.101	33	5	6	5	212	24.2	5.5	20		1.48895e+07
A0A0H2ZIF3	Putative ring hydroxylating dioxygenase, alpha-subunit OS=Pseudomonas aeruginosa (strain UCBPP-PA14) OX=208963 GN=PA14_71410 PE=4 SV=1	20.083	19	6	6	6	429	48.6	6.25	16.4		5.48725e+06
A0A0H2ZA41	Putative transcriptional regulator, LysR family OS=Pseudomonas aeruginosa (strain UCBPP-PA14) OX=208963 GN=PA14_38680 PE=3 SV=1	18.009	19	4	5	4	306	33.8	6.54	19.2
A0A0H2Z9H6	CENP-V/GFA domain-containing protein OS=Pseudomonas aeruginosa (strain UCBPP-PA14) OX=208963 GN=PA14_43250 PE=3 SV=1	17.492	63	4	4	4	115	12.8	6.74	14.85
A0A0H2ZFE6	Fumarate hydratase class I OS=Pseudomonas aeruginosa (strain UCBPP-PA14) OX=208963 GN=fumA PE=3 SV=1	17.18	15	5	5	5	507	54.7	5.49	16.59		7.78743e+06
A0A0H2ZJB0	DNA helicase OS=Pseudomonas aeruginosa (strain UCBPP-PA14) OX=208963 GN=uvrD PE=3 SV=1	16.717	7	5	5	5	728	81.5	5.86	14.49
A0A0H2ZLI5	Putative acyl-CoA dehydrogenase OS=Pseudomonas aeruginosa (strain UCBPP-PA14) OX=208963 GN=PA14_06600 PE=3 SV=1	16.637	10	4	6	3	601	65.3	5.95	19.44
A0A0H2ZC08	JmjC domain-containing protein OS=Pseudomonas aeruginosa (strain UCBPP-PA14) OX=208963 GN=PA14_30100 PE=4 SV=1	16.529	19	4	6	4	389	44.1	4.51	18.81		337328
A0A0H2Z9F4	Assimilatory nitrite reductase small subunit OS=Pseudomonas aeruginosa (strain UCBPP-PA14) OX=208963 GN=nirD PE=4 SV=1	16.415	54	4	5	4	108	11.6	5.74	15.64		163407239
Q02SV2	Tyrosine--tRNA ligase OS=Pseudomonas aeruginosa (strain UCBPP-PA14) OX=208963 GN=tyrS PE=3 SV=1	16.113	12	3	4	3	412	45.2	6.73	14.96
Q02RA8	2-dehydro-3-deoxyphosphooctonate aldolase OS=Pseudomonas aeruginosa (strain UCBPP-PA14) OX=208963 GN=kdsA PE=3 SV=1	15.941	15	5	6	5	281	31.1	6.54	16.28
Q02G49	Ribosomal RNA small subunit methyltransferase C OS=Pseudomonas aeruginosa (strain UCBPP-PA14) OX=208963 GN=rsmC PE=3 SV=1	15.875	18	4	4	4	332	36	7.64	12.92
A0A0H2ZEC4	Imm52 domain-containing protein OS=Pseudomonas aeruginosa (strain UCBPP-PA14) OX=208963 GN=PA14_13350 PE=4 SV=1	15.82	22	4	4	4	239	27.3	5.39	10.27
A0A0H2ZDE0	Glycerol-3-phosphate regulon repressor OS=Pseudomonas aeruginosa (strain UCBPP-PA14) OX=208963 GN=glpR PE=4 SV=1	15.751	21	4	5	4	251	27.6	5.66	18.24
A0A0H2ZIU1	Cell division protein ZapA OS=Pseudomonas aeruginosa (strain UCBPP-PA14) OX=208963 GN=PA14_69030 PE=3 SV=1	15.294	26	2	3	2	104	11.6	5.57	10.9		2.77528e+06
Q02PG3	Na(+)-translocating NADH-quinone reductase subunit A OS=Pseudomonas aeruginosa (strain UCBPP-PA14) OX=208963 GN=nqrA PE=3 SV=1	15.102	15	5	6	5	445	48	7.25	16.86		6.60652e+06
Q02QZ8	Dihydroorotase OS=Pseudomonas aeruginosa (strain UCBPP-PA14) OX=208963 GN=pyrC PE=3 SV=1	14.761	14	3	3	3	348	38.4	6.64	11.73		882050
A0A0H2ZCR4	Putative transcriptional regulator OS=Pseudomonas aeruginosa (strain UCBPP-PA14) OX=208963 GN=PA14_26270 PE=3 SV=1	14.217	14	4	4	4	329	36.4	8.41	11.19
A0A0H2ZAP7	Putative histidine kinase OS=Pseudomonas aeruginosa (strain UCBPP-PA14) OX=208963 GN=PA14_36920 PE=4 SV=1	14.019	31	4	4	4	178	19.3	5.86	13.64		251309364
Q02RY8	Probable cytosol aminopeptidase OS=Pseudomonas aeruginosa (strain UCBPP-PA14) OX=208963 GN=pepA PE=3 SV=1	13.782	16	5	5	5	495	52.3	8.62	17.38		9046254
A0A0H2ZA18	Putative short-chain dehydrogenase OS=Pseudomonas aeruginosa (strain UCBPP-PA14) OX=208963 GN=PA14_40890 PE=4 SV=1	13.638	10	3	3	3	255	26.9	7.33	12.28		5.61932e+06
A0A0H2Z8Y7	Putative oxidoreductase OS=Pseudomonas aeruginosa (strain UCBPP-PA14) OX=208963 GN=glxR PE=4 SV=1	13.599	16	3	4	3	296	30.9	6.65	16.84		5.90765e+06
A0A0H2ZBM5	Probable cytochrome P450 OS=Pseudomonas aeruginosa (strain UCBPP-PA14) OX=208963 GN=PA14_32630 PE=3 SV=1	13.536	12	4	6	4	444	49.2	6.4	17.63		8663100
A0A0H2ZI50	Putative transcriptional regulator OS=Pseudomonas aeruginosa (strain UCBPP-PA14) OX=208963 GN=vanR PE=4 SV=1	13.358	20	4	4	4	237	26.1	7.2	11.26		597129
A0A0H2Z6U7	Putative transferase OS=Pseudomonas aeruginosa (strain UCBPP-PA14) OX=208963 GN=PA14_54830 PE=4 SV=1	13.301	19	5	5	5	300	34.2	7.75	10.46		32620144
Q02TA4	N-acetyl-gamma-glutamyl-phosphate reductase OS=Pseudomonas aeruginosa (strain UCBPP-PA14) OX=208963 GN=argC PE=3 SV=1	12.946	12	3	4	3	344	36.6	6.58	14.16
A0A0H2ZIQ5	Putative poly(Hydroxyalcanoate) granule associated protein OS=Pseudomonas aeruginosa (strain UCBPP-PA14) OX=208963 GN=phaI PE=4 SV=1	12.681	28	3	3	3	138	15	9.17	9.74
A0A0H2ZCH3	Translation initiation factor IF-3 OS=Pseudomonas aeruginosa (strain UCBPP-PA14) OX=208963 GN=infC PE=3 SV=1	12.655	29	4	5	4	177	20.1	9.52	17.02
A0A0H2Z7V3	Guanine deaminase OS=Pseudomonas aeruginosa (strain UCBPP-PA14) OX=208963 GN=gda1 PE=3 SV=1	12.597	11	3	6	3	434	48.2	5.52	21.24		5654487
Q02FQ4	SsrA-binding protein OS=Pseudomonas aeruginosa (strain UCBPP-PA14) OX=208963 GN=smpB PE=3 SV=1	12.521	21	3	3	3	159	18	9.76	10.05
A0A0H2Z901	Transcriptional regulator LasR OS=Pseudomonas aeruginosa (strain UCBPP-PA14) OX=208963 GN=lasR PE=1 SV=1	12.517	17	3	3	3	239	26.6	6.54	11.32		6.81401e+06
A0A0H2Z7H4	Alkyl hydroperoxide reductase C OS=Pseudomonas aeruginosa (strain UCBPP-PA14) OX=208963 GN=PA14_53300 PE=3 SV=1	12.464	18	2	2	2	199	21.8	5.39	11.02		5.32982e+06
A0A0H2ZGA3	Histidine kinase OS=Pseudomonas aeruginosa (strain UCBPP-PA14) OX=208963 GN=PA14_09680 PE=4 SV=1	12.424	6	4	4	4	758	82.9	6.89	9.18
A0A0H2Z814	Putative L-malate dehydrogenase OS=Pseudomonas aeruginosa (strain UCBPP-PA14) OX=208963 GN=PA14_48020 PE=4 SV=1	12.332	17	4	5	4	334	35.7	6.02	11.45		528310
A0A0H2Z9W9	ATP-grasp domain-containing protein OS=Pseudomonas aeruginosa (strain UCBPP-PA14) OX=208963 GN=PA14_41730 PE=4 SV=1	12.322	18	4	4	4	327	36.2	7.01	12.86
A0A0H2ZIP5	Type 4 fimbrial biogenesis outer membrane protein PilQ OS=Pseudomonas aeruginosa (strain UCBPP-PA14) OX=208963 GN=pilQ PE=3 SV=1	12.305	6	3	3	3	710	77.3	5.71	9.99
Q02J28	tRNA-cytidine(32) 2-sulfurtransferase OS=Pseudomonas aeruginosa (strain UCBPP-PA14) OX=208963 GN=ttcA PE=3 SV=1	12.107	15	4	4	4	274	31.2	6.57	11.14		3.49542e+06
A0A0H2ZBK9	Aminomethyltransferase OS=Pseudomonas aeruginosa (strain UCBPP-PA14) OX=208963 GN=gcvT2 PE=3 SV=1	12.01	11	3	3	3	373	39.9	6.39	9.35
A0A0H2ZGK1	DUF1722 domain-containing protein OS=Pseudomonas aeruginosa (strain UCBPP-PA14) OX=208963 GN=PA14_61610 PE=4 SV=1	11.965	13	3	3	3	319	35.6	9.19	10.19
Q02FU2	Pantothenate synthetase OS=Pseudomonas aeruginosa (strain UCBPP-PA14) OX=208963 GN=panC PE=3 SV=1	11.849	14	4	4	4	283	30.8	6.55	11.64		7.40854e+06
A0A0H2Z6M5	Uncharacterized protein OS=Pseudomonas aeruginosa (strain UCBPP-PA14) OX=208963 GN=PA14_54230 PE=4 SV=1	11.837	14	3	3	3	250	27.9	6.44	8.88
A0A0H2ZKG2	Putative exported protein OS=Pseudomonas aeruginosa (strain UCBPP-PA14) OX=208963 GN=PA14_06990 PE=3 SV=1	11.759	20	3	3	3	202	22.2	8.59	10.06
A0A0H2ZA82	Putative phosphonopyruvate decarboxylase OS=Pseudomonas aeruginosa (strain UCBPP-PA14) OX=208963 GN=ilvG PE=3 SV=1	11.674	7	3	3	3	552	59.2	6.55	9.94
A0A0H2ZLC4	Cytosine deaminase OS=Pseudomonas aeruginosa (strain UCBPP-PA14) OX=208963 GN=codA PE=4 SV=1	11.526	13	3	4	3	423	47	6.05	9.72		18613.6
A0A0H2ZD49	DNA polymerase III subunit delta' OS=Pseudomonas aeruginosa (strain UCBPP-PA14) OX=208963 GN=holB PE=4 SV=1	11.471	15	3	4	3	328	35.8	6.79	15.87
A0A0H2ZFW1	MaoC-like domain-containing protein OS=Pseudomonas aeruginosa (strain UCBPP-PA14) OX=208963 GN=PA14_11910 PE=4 SV=1	11.397	33	4	4	4	151	16.7	5.82	12.28		6574872
A0A0H2ZD88	Putative heavy metal binding protein OS=Pseudomonas aeruginosa (strain UCBPP-PA14) OX=208963 GN=PA14_18800 PE=4 SV=1	11.375	66	3	4	3	64	7.1	6.77	14.71		71818.1
A0A0H2ZAD3	Putative transcriptional regulator, LysR family OS=Pseudomonas aeruginosa (strain UCBPP-PA14) OX=208963 GN=PA14_37910 PE=3 SV=1	11.028	13	4	5	4	300	33.2	8.03	12.2		748711
A0A0H2ZJL1	Transcriptional regulator np20 OS=Pseudomonas aeruginosa (strain UCBPP-PA14) OX=208963 GN=np20 PE=3 SV=1	10.992	24	2	2	2	167	18.2	6.84	8.39		527082
A0A0H2ZJW8	Tim44 domain-containing protein OS=Pseudomonas aeruginosa (strain UCBPP-PA14) OX=208963 GN=PA14_72930 PE=4 SV=1	10.958	11	2	2	2	285	30.5	6.55	8.77
A0A0H2Z9N2	Putative 3-hydroxyisobutyrate dehydrogenase OS=Pseudomonas aeruginosa (strain UCBPP-PA14) OX=208963 GN=PA14_36270 PE=4 SV=1	10.872	16	3	3	3	291	31	5.68	10.73		1.54741e+06
A0A0H2ZKD6	Putative aminotransferase, class III OS=Pseudomonas aeruginosa (strain UCBPP-PA14) OX=208963 GN=PA14_02700 PE=3 SV=1	10.854	8	2	2	2	460	51.1	6.38	10.7
Q02LM8	Kynurenine formamidase OS=Pseudomonas aeruginosa (strain UCBPP-PA14) OX=208963 GN=kynB PE=3 SV=1	10.754	17	3	4	3	213	23.1	5.5	11.73		3.50183e+06
A0A0H2ZJC7	Cupin_3 domain-containing protein OS=Pseudomonas aeruginosa (strain UCBPP-PA14) OX=208963 GN=PA14_70170 PE=4 SV=1	10.675	43	3	3	3	120	13.4	6.52	10.94		5931132
Q02G02	Peptidyl-tRNA hydrolase OS=Pseudomonas aeruginosa (strain UCBPP-PA14) OX=208963 GN=pth PE=3 SV=1	10.664	15	2	3	2	194	20.8	9.35	13.66
A0A0H2ZGL7	Uncharacterized protein OS=Pseudomonas aeruginosa (strain UCBPP-PA14) OX=208963 GN=PA14_56870 PE=4 SV=1	10.506	14	4	4	4	364	40	6.62	9.57
A0A0H2Z9G8	Putative transcriptional regulator, IclR family OS=Pseudomonas aeruginosa (strain UCBPP-PA14) OX=208963 GN=PA14_43430 PE=4 SV=1	10.445	12	3	3	3	288	32.3	7.66	8.15
Q02KR0	Putative phosphoenolpyruvate synthase regulatory protein OS=Pseudomonas aeruginosa (strain UCBPP-PA14) OX=208963 GN=PA14_41680 PE=3 SV=1	10.417	16	4	6	4	274	31.1	6.16	13.12		827872
A0A0H2ZBY5	Uncharacterized protein OS=Pseudomonas aeruginosa (strain UCBPP-PA14) OX=208963 GN=PA14_24770 PE=3 SV=1	10.386	30	2	3	2	109	11.9	5.97	12.25		1603828
A0A0H2ZDN4	Putative glutathione S-transferase OS=Pseudomonas aeruginosa (strain UCBPP-PA14) OX=208963 GN=PA14_22530 PE=3 SV=1	10.377	21	3	3	3	205	22.5	5.96	9.96		1.09723e+06
A0A0H2ZEW8	Inosine-5'-monophosphate dehydrogenase OS=Pseudomonas aeruginosa (strain UCBPP-PA14) OX=208963 GN=guaB PE=3 SV=1	10.373	10	3	3	3	489	51.7	6.68	11.36
A0A0H2ZGV2	Di/tripeptide-binding protein 1 OS=Pseudomonas aeruginosa (strain UCBPP-PA14) OX=208963 GN=dppA1 PE=1 SV=1	10.228	5	2	2	1	537	60.1	7.24	8.8		1567687
Q02U07	UPF0301 protein PA14_05290 OS=Pseudomonas aeruginosa (strain UCBPP-PA14) OX=208963 GN=PA14_05290 PE=3 SV=1	10.224	16	2	3	2	189	20.2	4.98	13.24		358696
A0A0H2ZFS5	Uncharacterized protein OS=Pseudomonas aeruginosa (strain UCBPP-PA14) OX=208963 GN=PA14_11890 PE=4 SV=1	10.215	16	3	3	3	213	23.1	7.46	8.49
Q02TB2	S-adenosylmethionine decarboxylase proenzyme OS=Pseudomonas aeruginosa (strain UCBPP-PA14) OX=208963 GN=speD PE=3 SV=1	10.085	14	2	3	2	264	30.5	4.87	13.63
A0A0H2ZGJ2	Histidinol dehydrogenase OS=Pseudomonas aeruginosa (strain UCBPP-PA14) OX=208963 GN=hisD PE=3 SV=1	9.703	8	2	3	2	440	47.2	5.22	11.45
A0A0H2ZKI7	Type IV pili methyl-accepting chemotaxis transducer PilJ OS=Pseudomonas aeruginosa (strain UCBPP-PA14) OX=208963 GN=pilJ PE=3 SV=1	9.702	5	2	2	2	682	72.5	4.74	8.02
A0A0H2ZJ96	Uncharacterized protein OS=Pseudomonas aeruginosa (strain UCBPP-PA14) OX=208963 GN=PA14_69580 PE=4 SV=1	9.674	42	3	4	3	91	10.1	4.25	10.85		16534559
A0A0H2ZHL3	Uncharacterized protein OS=Pseudomonas aeruginosa (strain UCBPP-PA14) OX=208963 GN=PA14_61450 PE=4 SV=1	9.672	28	2	2	2	157	17.1	5.96	9.11
A0A0H2Z674	Arginine/ornithine succinyltransferase AI subunit OS=Pseudomonas aeruginosa (strain UCBPP-PA14) OX=208963 GN=aruF PE=4 SV=1	9.631	12	2	2	2	338	36.9	5.02	8.52
Q02SF5	Leucine--tRNA ligase OS=Pseudomonas aeruginosa (strain UCBPP-PA14) OX=208963 GN=leuS PE=3 SV=1	9.617	4	3	4	3	873	97.6	5.62	10.35		167271
A0A0H2Z859	Putative glutamine amidotransferase OS=Pseudomonas aeruginosa (strain UCBPP-PA14) OX=208963 GN=yafJ PE=4 SV=1	9.576	10	2	2	2	257	28.5	5.88	7.57
Q02K99	Glycerol-3-phosphate dehydrogenase [NAD(P)+] OS=Pseudomonas aeruginosa (strain UCBPP-PA14) OX=208963 GN=gpsA PE=3 SV=1	9.569	9	2	2	2	340	36.8	6.25	7.52
A0A0H2Z7Z1	Ribonucleoside-diphosphate reductase subunit beta OS=Pseudomonas aeruginosa (strain UCBPP-PA14) OX=208963 GN=nrdB PE=3 SV=1	9.545	7	2	2	2	415	47.4	4.88	8.21		1.36955e+06
A0A0H2ZLF2	Putative transcriptional regulator, LuxR family OS=Pseudomonas aeruginosa (strain UCBPP-PA14) OX=208963 GN=PA14_06950 PE=4 SV=1	9.4	6	2	2	2	496	55.3	5.07	7.73
Q02NV3	Transaldolase OS=Pseudomonas aeruginosa (strain UCBPP-PA14) OX=208963 GN=tal PE=3 SV=1	9.365	8	2	3	2	307	33.9	5.27	8.88		600428
A0A0H2Z6W1	Aconitate hydratase OS=Pseudomonas aeruginosa (strain UCBPP-PA14) OX=208963 GN=PA14_53970 PE=3 SV=1	9.27	5	3	3	3	868	94.8	5.55	8.96		885262
Q02RA7	Enolase OS=Pseudomonas aeruginosa (strain UCBPP-PA14) OX=208963 GN=eno PE=1 SV=1	9.209	6	2	3	2	429	45.2	5.2	13.1
Q02LD6	PqqA peptide cyclase OS=Pseudomonas aeruginosa (strain UCBPP-PA14) OX=208963 GN=pqqE PE=3 SV=1	9.201	10	3	3	3	381	42.5	6.15	10.39
A0A0H2ZA90	Putative glutamine synthetase OS=Pseudomonas aeruginosa (strain UCBPP-PA14) OX=208963 GN=PA14_38140 PE=3 SV=1	9.172	8	2	2	1	458	50.9	4.86	9.45
A0A0H2Z7C8	VirJ domain-containing protein OS=Pseudomonas aeruginosa (strain UCBPP-PA14) OX=208963 GN=PA14_52370 PE=4 SV=1	9.135	11	3	3	3	427	46.6	5.53	8.77
A0A0H2ZL71	Probable FAD-dependent oxidoreductase OS=Pseudomonas aeruginosa (strain UCBPP-PA14) OX=208963 GN=PA14_68955 PE=3 SV=1	9.046	12	4	5	4	405	44.6	6.81	13.17
A0A0H2ZJ14	Zn_protease domain-containing protein OS=Pseudomonas aeruginosa (strain UCBPP-PA14) OX=208963 GN=PA14_68640 PE=4 SV=1	8.99	22	2	2	2	144	15.8	10.39	7.88
A0A0H2ZF68	Putative aminotransferase OS=Pseudomonas aeruginosa (strain UCBPP-PA14) OX=208963 GN=ybdL PE=4 SV=1	8.969	8	2	3	2	382	42.6	6.24	12.62
A0A0H2ZI54	Putative branched-chain amino acid ABC transporter, permease protein OS=Pseudomonas aeruginosa (strain UCBPP-PA14) OX=208963 GN=PA14_64280 PE=4 SV=1	8.959	7	3	3	3	529	56	9.13	8.73		922326
A0A0H2ZBT9	Malonyl CoA-acyl carrier protein transacylase OS=Pseudomonas aeruginosa (strain UCBPP-PA14) OX=208963 GN=fabD PE=3 SV=1	8.901	13	3	3	3	312	32.4	5.12	8.85		1.38193e+07
A0A0H2ZHN5	Putative amino acid ABC transporter, ATP-binding protein OS=Pseudomonas aeruginosa (strain UCBPP-PA14) OX=208963 GN=PA14_68060 PE=3 SV=1	8.878	19	3	3	3	257	28.4	7.18	12.01
Q02IC2	Protein SlyX homolog OS=Pseudomonas aeruginosa (strain UCBPP-PA14) OX=208963 GN=slyX PE=3 SV=1	8.866	46	2	5	2	69	7.8	4.31	19.05		26699078
A0A0H2ZDR1	Putative lipoprotein OS=Pseudomonas aeruginosa (strain UCBPP-PA14) OX=208963 GN=PA14_16560 PE=4 SV=1	8.83	15	2	3	2	183	20.4	4.81	10.87
A0A0H2ZKN4	Putative penicillin amidase OS=Pseudomonas aeruginosa (strain UCBPP-PA14) OX=208963 GN=PA14_03980 PE=3 SV=1	8.812	3	2	2	2	795	87.5	6.07	6.79
Q02PB3	Enoyl-[acyl-carrier-protein] reductase [NADH] OS=Pseudomonas aeruginosa (strain UCBPP-PA14) OX=208963 GN=fabV PE=3 SV=1	8.766	8	2	2	2	398	43.5	5.14	7.44		2.97023e+06
A0A0H2Z9F9	Response regulator NasT OS=Pseudomonas aeruginosa (strain UCBPP-PA14) OX=208963 GN=nasT PE=4 SV=1	8.7	21	3	4	3	192	21.6	5.99	13.01		1.35178e+07
Q02PH7	3-ketoacyl-CoA thiolase OS=Pseudomonas aeruginosa (strain UCBPP-PA14) OX=208963 GN=fadA PE=3 SV=1	8.689	12	3	4	3	391	41.6	6.95	12.2
Q02EQ6	Fructose-1,6-bisphosphatase class 1 OS=Pseudomonas aeruginosa (strain UCBPP-PA14) OX=208963 GN=fbp PE=3 SV=1	8.653	9	3	3	3	336	37.2	6.01	4.72
A0A0H2Z8B9	Chaperone NapD OS=Pseudomonas aeruginosa (strain UCBPP-PA14) OX=208963 GN=napD PE=3 SV=1	8.646	32	2	3	2	109	12	4.41	10.98		1.69449e+06
A0A0H2ZH16	Putative translation initiation factor SUI1 OS=Pseudomonas aeruginosa (strain UCBPP-PA14) OX=208963 GN=PA14_64000 PE=3 SV=1	8.606	28	2	2	2	123	12.6	9.22	8.02		475114
A0A0H2ZCT8	Putative transcriptional regulator, LysR family OS=Pseudomonas aeruginosa (strain UCBPP-PA14) OX=208963 GN=PA14_27280 PE=3 SV=1	8.605	13	4	4	4	284	31.6	6.3	9.09
A0A0H2ZIA1	Biotin carboxyl carrier protein of acetyl-CoA carboxylase OS=Pseudomonas aeruginosa (strain UCBPP-PA14) OX=208963 GN=accB PE=4 SV=1	8.486	17	2	3	2	156	16.4	5	11.31
A0A0H2ZIT1	Putative ATP-binding component of ABC transporter OS=Pseudomonas aeruginosa (strain UCBPP-PA14) OX=208963 GN=proV PE=4 SV=1	8.475	13	3	3	3	276	30.7	8.98	5.41
A0A0H2ZI49	Putative transcriptional regulator OS=Pseudomonas aeruginosa (strain UCBPP-PA14) OX=208963 GN=PA14_63280 PE=4 SV=1	8.446	11	3	3	3	333	37.3	7.01	9.05		1.16198e+07
Q02UT0	Adenine deaminase OS=Pseudomonas aeruginosa (strain UCBPP-PA14) OX=208963 GN=PA14_01830 PE=3 SV=1	8.445	9	2	3	2	316	36.1	5.16	10.15
A0A0H2ZIM6	Putative ATPase nvolved in chromosome partitioning OS=Pseudomonas aeruginosa (strain UCBPP-PA14) OX=208963 GN=PA14_66480 PE=4 SV=1	8.426	13	2	2	2	255	28.6	5.03	8.61		1.28925e+07
A0A0H2ZK33	Uncharacterized protein OS=Pseudomonas aeruginosa (strain UCBPP-PA14) OX=208963 GN=PA14_01220 PE=4 SV=1	8.392	12	2	3	2	306	33.5	5.87	13.24		5771250
A0A0H2ZK09	Putative transcriptional regulator, LysR family OS=Pseudomonas aeruginosa (strain UCBPP-PA14) OX=208963 GN=PA14_00680 PE=3 SV=1	8.383	10	3	3	2	306	33.5	6.7	8.15
A0A0H2ZKR5	Pyruvate dehydrogenase (Cytochrome) OS=Pseudomonas aeruginosa (strain UCBPP-PA14) OX=208963 GN=poxB PE=3 SV=1	8.337	9	2	2	2	572	62.3	6.23	8.1
A0A0H2ZJR3	Succinate-semialdehyde dehydrogenase, NADP-dependent activity OS=Pseudomonas aeruginosa (strain UCBPP-PA14) OX=208963 GN=gabD PE=3 SV=1	8.281	8	2	2	2	483	51.6	5.76	7.19
A0A0H2ZKK9	N-carbamoyl-beta-alanine amidohydrolase OS=Pseudomonas aeruginosa (strain UCBPP-PA14) OX=208963 GN=amaB PE=3 SV=1	8.227	7	3	3	3	427	45.2	5.31	8.62		6.57603e+06
A0A0H2ZLX1	Probable oxidoreductase OS=Pseudomonas aeruginosa (strain UCBPP-PA14) OX=208963 GN=PA14_26485 PE=4 SV=1	8.22	9	3	3	3	486	51.6	8.38	8.78		9.70848e+06
A0A0H2ZM84	Uncharacterized protein OS=Pseudomonas aeruginosa (strain UCBPP-PA14) OX=208963 GN=PA14_24245 PE=4 SV=1	8.186	34	2	3	2	87	10	4.92	9.62		1.25316e+07
A0A0H2ZDX8	T5orf172 domain-containing protein OS=Pseudomonas aeruginosa (strain UCBPP-PA14) OX=208963 GN=PA14_15600 PE=4 SV=1	8.132	7	3	4	3	394	43.8	5.19	9.47
A0A0H2ZL24	Cystathionine beta-synthase OS=Pseudomonas aeruginosa (strain UCBPP-PA14) OX=208963 GN=PA14_05220 PE=3 SV=1	8.057	5	2	3	2	457	49.2	5.74	9.41
A0A0H2Z8P8	Putative short-chain dehydrogenase OS=Pseudomonas aeruginosa (strain UCBPP-PA14) OX=208963 GN=PA14_46890 PE=4 SV=1	7.994	9	2	2	2	264	27.4	5.19	6.93
A0A0H2ZBX1	Putative methyl-accepting chemotaxis transducer OS=Pseudomonas aeruginosa (strain UCBPP-PA14) OX=208963 GN=PA14_30820 PE=3 SV=1	7.89	5	2	3	1	535	57.7	5.24	9.81
A0A0H2ZHX2	Putative ABC transport ATP-binding subunit OS=Pseudomonas aeruginosa (strain UCBPP-PA14) OX=208963 GN=PA14_64310 PE=4 SV=1	7.835	12	2	2	2	232	25.6	8.85	8.35		1.47907e+06
A0A0H2ZIJ3	Lactoylglutathione lyase OS=Pseudomonas aeruginosa (strain UCBPP-PA14) OX=208963 GN=gloA3 PE=3 SV=1	7.821	18	3	4	3	176	20.2	5.15	9.2		2.43958e+07
A0A0H2ZDW5	Ribose 1,5-bisphosphate phosphokinase PhnN OS=Pseudomonas aeruginosa (strain UCBPP-PA14) OX=208963 GN=phnN PE=3 SV=1	7.779	11	2	2	2	185	20.2	7.84	6.04
A0A0H2ZKQ4	4-aminobutyrate aminotransferase OS=Pseudomonas aeruginosa (strain UCBPP-PA14) OX=208963 GN=gabT PE=3 SV=1	7.769	9	2	3	2	426	45.2	6.47	9.05		328337
Q02UB7	Putrescine-binding periplasmic protein SpuD OS=Pseudomonas aeruginosa (strain UCBPP-PA14) OX=208963 GN=spuD PE=1 SV=1	7.767	8	2	2	2	367	40.6	7.44	8.69		1.47559e+06
A0A0H2ZHG2	Uncharacterized protein OS=Pseudomonas aeruginosa (strain UCBPP-PA14) OX=208963 GN=PA14_60930 PE=4 SV=1	7.718	48	2	3	2	67	7.9	8.91	11.36
A0A0H2Z839	Two-component response regulator OS=Pseudomonas aeruginosa (strain UCBPP-PA14) OX=208963 GN=fleR PE=4 SV=1	7.681	6	2	2	1	473	51.2	6.4	7.29
A0A0H2Z6Z7	Uncharacterized protein OS=Pseudomonas aeruginosa (strain UCBPP-PA14) OX=208963 GN=yegE PE=4 SV=1	7.635	3	2	2	2	1120	124.7	5.69	6.03
Q02SF0	Endoribonuclease YbeY OS=Pseudomonas aeruginosa (strain UCBPP-PA14) OX=208963 GN=ybeY PE=3 SV=1	7.615	14	2	3	2	160	18	4.48	10.84		87836852
A0A0H2ZGT4	Superoxide dismutase OS=Pseudomonas aeruginosa (strain UCBPP-PA14) OX=208963 GN=sodB PE=3 SV=1	7.561	20	2	3	2	193	21.3	5.48	11.05
A0A0H2Z7G1	Probable outer membrane protein OS=Pseudomonas aeruginosa (strain UCBPP-PA14) OX=208963 GN=PA14_50880 PE=4 SV=1	7.545	13	2	2	2	210	21.7	5.39	6.53		688001
A0A0H2ZH99	Uncharacterized protein OS=Pseudomonas aeruginosa (strain UCBPP-PA14) OX=208963 GN=PA14_60960 PE=4 SV=1	7.401	11	1	1	1	168	17.5	6.92	6.79		24873812
A0A0H2ZBU3	Pseudouridine synthase OS=Pseudomonas aeruginosa (strain UCBPP-PA14) OX=208963 GN=rluC PE=3 SV=1	7.361	8	2	4	2	318	35.6	9.91	15		178839
A0A0H2Z952	Putative hydroxypyruvate isomerase OS=Pseudomonas aeruginosa (strain UCBPP-PA14) OX=208963 GN=hyi PE=3 SV=1	7.291	8	1	1	1	260	29.2	5.38	5.27
A0A0H2ZIB3	Phosphate ABC transporter, ATP-binding protein OS=Pseudomonas aeruginosa (strain UCBPP-PA14) OX=208963 GN=pstB PE=4 SV=1	7.237	7	2	2	2	277	31	6.27	6.63
A0A0H2Z7V0	J domain-containing protein OS=Pseudomonas aeruginosa (strain UCBPP-PA14) OX=208963 GN=PA14_49040 PE=4 SV=1	7.219	10	2	2	2	197	23	6.96	5.59
A0A0H2ZBL6	L-serine dehydratase OS=Pseudomonas aeruginosa (strain UCBPP-PA14) OX=208963 GN=sdaA PE=3 SV=1	7.215	6	2	2	2	458	48.9	6.79	5.66
A0A0H2Z9I9	Putative transcriptional regulator, GntR family OS=Pseudomonas aeruginosa (strain UCBPP-PA14) OX=208963 GN=PA14_43480 PE=4 SV=1	7.182	15	2	3	2	215	24.3	5.82	9.34		1.4391e+07
A0A0H2ZHW1	3-dehydroquinate dehydratase OS=Pseudomonas aeruginosa (strain UCBPP-PA14) OX=208963 GN=aroQ1 PE=3 SV=1	7.162	28	2	4	2	147	16.2	6.68	15.85		5132444
Q02PS6	N-(5'-phosphoribosyl)anthranilate isomerase OS=Pseudomonas aeruginosa (strain UCBPP-PA14) OX=208963 GN=trpF PE=3 SV=1	7.143	13	2	2	2	211	22.3	6.8	6.71		2.71333e+06
A0A0H2Z7U3	Uncharacterized protein OS=Pseudomonas aeruginosa (strain UCBPP-PA14) OX=208963 GN=PA14_50300 PE=4 SV=1	7.142	2	2	2	2	1694	187	5.47	7.31
A0A0H2ZC61	Thioredoxin reductase OS=Pseudomonas aeruginosa (strain UCBPP-PA14) OX=208963 GN=trxB1 PE=3 SV=1	7.117	11	2	2	2	316	33.8	5.49	7.98		4.05355e+06
A0A0H2Z7H3	Tol-Pal system protein TolQ OS=Pseudomonas aeruginosa (strain UCBPP-PA14) OX=208963 GN=tolQ PE=3 SV=1	7.089	10	2	2	2	231	25.3	6.34	4.86
A0A0H2Z9N9	Uncharacterized protein OS=Pseudomonas aeruginosa (strain UCBPP-PA14) OX=208963 GN=PA14_41300 PE=4 SV=1	7.073	38	2	2	2	73	8.4	6.54	6.22		6376468
A0A0H2Z7J1	HPt domain-containing protein OS=Pseudomonas aeruginosa (strain UCBPP-PA14) OX=208963 GN=PA14_51480 PE=4 SV=1	7.013	17	2	3	2	125	13.3	4.97	8.01		3.94462e+06
Q02HS6	tRNA U34 carboxymethyltransferase OS=Pseudomonas aeruginosa (strain UCBPP-PA14) OX=208963 GN=cmoB PE=3 SV=1	6.991	5	1	2	1	322	36.5	6.46	7.68
A0A0H2ZLM3	Putative transcriptional regulator, Cro/CI family OS=Pseudomonas aeruginosa (strain UCBPP-PA14) OX=208963 GN=PA14_06970 PE=4 SV=1	6.957	14	2	2	2	184	20.2	5.26	7.06
A0A0H2ZHP5	Acetolactate synthase small subunit OS=Pseudomonas aeruginosa (strain UCBPP-PA14) OX=208963 GN=ilvH PE=3 SV=1	6.908	12	2	2	2	163	17.8	6.33	5.87
A0A0H2ZFP0	Histidinol-phosphate aminotransferase OS=Pseudomonas aeruginosa (strain UCBPP-PA14) OX=208963 GN=hisC1 PE=3 SV=1	6.845	8	2	2	2	351	38.6	6.09	7.16
A0A0H2ZDT8	Putative transcriptional regulator OS=Pseudomonas aeruginosa (strain UCBPP-PA14) OX=208963 GN=PA14_21850 PE=4 SV=1	6.833	25	2	2	2	103	11	4.81	6.38		14115097
A0A0H2ZGK5	FeoC domain-containing protein OS=Pseudomonas aeruginosa (strain UCBPP-PA14) OX=208963 GN=PA14_56670 PE=4 SV=1	6.831	33	2	2	2	80	8.5	8.19	6.37		7.95217e+06
Q02M20	Uncharacterized protein PA14_35840 OS=Pseudomonas aeruginosa (strain UCBPP-PA14) OX=208963 GN=PA14_35840 PE=1 SV=1	6.822	10	1	2	1	214	23.2	4.61	10.44		350751
A0A0H2ZF15	Peptide chain release factor 2 OS=Pseudomonas aeruginosa (strain UCBPP-PA14) OX=208963 GN=prfB PE=3 SV=1	6.776	8	2	3	2	332	37.3	4.86	10.7
A0A0H2ZIJ8	Lipopolysaccharide core biosynthesis protein WaaG OS=Pseudomonas aeruginosa (strain UCBPP-PA14) OX=208963 GN=waaG PE=4 SV=1	6.723	8	2	3	2	373	42.1	7.93	9.19
A0A0H2ZB06	Uncharacterized protein OS=Pseudomonas aeruginosa (strain UCBPP-PA14) OX=208963 GN=PA14_35850 PE=4 SV=1	6.706	13	2	2	2	159	18.3	9.2	6.23
A0A0H2ZHH0	DNA helicase OS=Pseudomonas aeruginosa (strain UCBPP-PA14) OX=208963 GN=PA14_59830 PE=4 SV=1	6.701	6	2	3	2	493	56.3	8.68	8.24		130364
A0A0H2ZHT1	Dihydropteroate synthase OS=Pseudomonas aeruginosa (strain UCBPP-PA14) OX=208963 GN=folP PE=3 SV=1	6.637	6	1	2	1	283	30.4	5.68	9.54
A0A0H2Z7U8	Uncharacterized protein OS=Pseudomonas aeruginosa (strain UCBPP-PA14) OX=208963 GN=PA14_50240 PE=4 SV=1	6.614	29	2	2	2	98	10.9	4.63	7.16		4465162
A0A0H2ZHM4	DksA C4-type domain-containing protein OS=Pseudomonas aeruginosa (strain UCBPP-PA14) OX=208963 GN=PA14_60560 PE=4 SV=1	6.592	23	2	2	2	108	11.7	5.25	6.62		3.43386e+06
A0A0H2ZDZ1	Uncharacterized protein OS=Pseudomonas aeruginosa (strain UCBPP-PA14) OX=208963 GN=PA14_21860 PE=4 SV=1	6.543	9	1	1	1	159	17.5	10.43	4.7
A0A0H2ZK79	Uncharacterized protein OS=Pseudomonas aeruginosa (strain UCBPP-PA14) OX=208963 GN=PA14_03360 PE=3 SV=1	6.518	11	2	2	2	256	27.7	8.62	5.73
A0A0H2ZDJ8	Possible resolvase OS=Pseudomonas aeruginosa (strain UCBPP-PA14) OX=208963 GN=PA14_22080 PE=4 SV=1	6.509	9	2	2	2	231	25.4	8.73	5.36		1.61365e+07
A0A0H2ZGD6	Putative lipoate-protein ligase OS=Pseudomonas aeruginosa (strain UCBPP-PA14) OX=208963 GN=PA14_55710 PE=4 SV=1	6.49	10	2	2	2	227	24.8	5.52	5.98
A0A0H2ZDB1	Mannose-1-phosphate guanylyltransferase OS=Pseudomonas aeruginosa (strain UCBPP-PA14) OX=208963 GN=algA PE=3 SV=1	6.468	8	2	2	2	481	53.1	5.68	8.01		1.75958e+06
A0A0H2ZFC5	Type 4 fimbrial biogenesis protein PilF OS=Pseudomonas aeruginosa (strain UCBPP-PA14) OX=208963 GN=pilF PE=4 SV=1	6.453	8	2	2	1	252	28.5	7.18	5.61
A0A0H2ZD58	Transcription-repair-coupling factor OS=Pseudomonas aeruginosa (strain UCBPP-PA14) OX=208963 GN=mfd PE=3 SV=1	6.435	2	2	2	2	1148	128.7	5.91	1.95
Q02GC0	4-hydroxy-3-methylbut-2-enyl diphosphate reductase OS=Pseudomonas aeruginosa (strain UCBPP-PA14) OX=208963 GN=ispH PE=3 SV=1	6.406	6	1	2	1	314	34.7	5.38	10.64
A0A0H2Z6T8	Negative regulator for alginate biosynthesis MucB OS=Pseudomonas aeruginosa (strain UCBPP-PA14) OX=208963 GN=mucB PE=3 SV=1	6.369	5	1	1	1	316	34.5	6.18	4.46
A0A0H2ZGT5	Putative ribosomal subunit interface protein OS=Pseudomonas aeruginosa (strain UCBPP-PA14) OX=208963 GN=PA14_57950 PE=4 SV=1	6.364	28	2	2	2	102	11.7	6.54	5.92		6.04231e+06
A0A0H2ZD29	Putative carboxypeptidase OS=Pseudomonas aeruginosa (strain UCBPP-PA14) OX=208963 GN=PA14_24600 PE=4 SV=1	6.338	5	2	2	2	634	71.2	6.74	7.06
A0A0H2Z753	Probable transcriptional regulator OS=Pseudomonas aeruginosa (strain UCBPP-PA14) OX=208963 GN=PA14_52070 PE=4 SV=1	6.319	11	1	1	1	186	20.6	7.74	4.15
A0A0H2ZHL8	tRNA (cytidine(34)-2'-O)-methyltransferase OS=Pseudomonas aeruginosa (strain UCBPP-PA14) OX=208963 GN=trmH PE=3 SV=1	6.31	25	3	4	3	153	17.4	7.84	11.36		5.07431e+06
A0A0H2ZG74	Putative transcriptional regulator OS=Pseudomonas aeruginosa (strain UCBPP-PA14) OX=208963 GN=PA14_09790 PE=4 SV=1	6.274	10	2	2	2	212	23.9	6.7	4.62
Q02EA3	Porphobilinogen deaminase OS=Pseudomonas aeruginosa (strain UCBPP-PA14) OX=208963 GN=hemC PE=3 SV=1	6.272	6	1	1	1	313	33.6	5.58	4.88
A0A0H2ZLH3	EAL domain-containing protein OS=Pseudomonas aeruginosa (strain UCBPP-PA14) OX=208963 GN=PA14_15435 PE=4 SV=1	6.263	8	1	2	1	329	35.7	4.73	9.87
A0A0H2ZCJ1	Ribosomal large subunit pseudouridine synthase A OS=Pseudomonas aeruginosa (strain UCBPP-PA14) OX=208963 GN=rluA PE=4 SV=1	6.258	10	2	2	2	211	24.3	7.03	4.57
A0A0H2Z7F3	RES domain-containing protein OS=Pseudomonas aeruginosa (strain UCBPP-PA14) OX=208963 GN=PA14_51010 PE=3 SV=1	6.157	12	2	3	2	251	28.2	7.81	9.43		1.48474e+06
A0A0H2ZH42	Uncharacterized protein OS=Pseudomonas aeruginosa (strain UCBPP-PA14) OX=208963 GN=PA14_58330 PE=4 SV=1	6.101	12	2	2	2	236	24.9	6.07	7.18		3.29614e+06
A0A0H2ZDJ6	Pseudouridine synthase OS=Pseudomonas aeruginosa (strain UCBPP-PA14) OX=208963 GN=yciL PE=3 SV=1	6.074	7	2	2	2	386	43.7	10.32	6.82
A0A0H2ZC18	Histidine kinase OS=Pseudomonas aeruginosa (strain UCBPP-PA14) OX=208963 GN=PA14_29740 PE=4 SV=1	6.07	4	1	1	1	445	49.8	6.81	4.16
A0A0H2Z6G2	UPF0033 domain-containing protein OS=Pseudomonas aeruginosa (strain UCBPP-PA14) OX=208963 GN=yrkI PE=3 SV=1	6.004	14	1	1	1	83	9.1	6.04	4.41
A0A0H2Z8F2	Putative hydrolase OS=Pseudomonas aeruginosa (strain UCBPP-PA14) OX=208963 GN=ycaC PE=4 SV=1	6.004	9	2	2	2	205	22.5	5.22	5.29
A0A0H2Z853	Putative sparagine synthase OS=Pseudomonas aeruginosa (strain UCBPP-PA14) OX=208963 GN=PA14_48610 PE=3 SV=1	5.973	3	2	2	2	532	59.2	7.37	4.93
A0A0H2Z7J4	SpcU OS=Pseudomonas aeruginosa (strain UCBPP-PA14) OX=208963 GN=spcU PE=4 SV=1	5.969	15	2	2	2	137	14.9	4.7	5.73
Q02RX8	S-adenosylmethionine:tRNA ribosyltransferase-isomerase OS=Pseudomonas aeruginosa (strain UCBPP-PA14) OX=208963 GN=queA PE=3 SV=1	5.963	4	1	1	1	347	38.1	6.48	4.85
A0A0H2ZBS3	HTH cro/C1-type domain-containing protein OS=Pseudomonas aeruginosa (strain UCBPP-PA14) OX=208963 GN=PA14_31160 PE=4 SV=1	5.925	14	1	2	1	107	11.2	6.77	8
A0A0H2Z9Z6	Putative ATPase/kinase OS=Pseudomonas aeruginosa (strain UCBPP-PA14) OX=208963 GN=nadR PE=4 SV=1	5.919	12	2	2	2	175	20.1	8.22	6.09		1.03482e+06
Q02TH3	Bis(5'-nucleosyl)-tetraphosphatase, symmetrical OS=Pseudomonas aeruginosa (strain UCBPP-PA14) OX=208963 GN=apaH PE=3 SV=1	5.915	13	2	2	2	283	32	7.17	5.74		515781
A0A0H2Z7I2	Uncharacterized protein OS=Pseudomonas aeruginosa (strain UCBPP-PA14) OX=208963 GN=PA14_46520 PE=4 SV=1	5.893	4	1	1	1	379	40.2	8.63	5.34
A0A0H2ZF03	Signal recognition particle protein OS=Pseudomonas aeruginosa (strain UCBPP-PA14) OX=208963 GN=ffh PE=3 SV=1	5.883	3	1	1	1	457	49.3	9.55	4.24
A0A0H2Z7X2	Probable deoxyguanosinetriphosphate triphosphohydrolase OS=Pseudomonas aeruginosa (strain UCBPP-PA14) OX=208963 GN=dgt PE=3 SV=1	5.827	4	1	2	1	498	56.6	6.46	8.39
A0A0H2Z9N6	Uncharacterized protein OS=Pseudomonas aeruginosa (strain UCBPP-PA14) OX=208963 GN=PA14_41450 PE=4 SV=1	5.797	10	1	2	1	155	18.2	7.75	9.98		14501976
A0A0H2ZJ55	Putative lipoprotein OS=Pseudomonas aeruginosa (strain UCBPP-PA14) OX=208963 GN=PA14_70490 PE=4 SV=1	5.789	7	1	1	1	243	26.1	4.81	4.89
Q02JM4	Isocitrate dehydrogenase kinase/phosphatase OS=Pseudomonas aeruginosa (strain UCBPP-PA14) OX=208963 GN=aceK PE=3 SV=1	5.777	3	2	2	2	577	66.7	5.39	4.74
A0A0H2ZFG4	Putative periplasmic transport protein OS=Pseudomonas aeruginosa (strain UCBPP-PA14) OX=208963 GN=PA14_14230 PE=4 SV=1	5.751	6	2	2	2	451	50.5	8.25	6.97
Q02KT7	Bifunctional protein FolD OS=Pseudomonas aeruginosa (strain UCBPP-PA14) OX=208963 GN=folD PE=3 SV=1	5.699	5	1	1	1	284	30.5	5.95	4.15
A0A0H2Z9V2	Putative 2-ketogluconate kinase OS=Pseudomonas aeruginosa (strain UCBPP-PA14) OX=208963 GN=kguK PE=4 SV=1	5.634	10	2	2	2	316	34	5.85	6.12
A0A0H2ZJV6	Putative ATP-binding component of ABC transporter OS=Pseudomonas aeruginosa (strain UCBPP-PA14) OX=208963 GN=PA14_01670 PE=4 SV=1	5.629	5	2	2	2	523	55.8	8.35	7.4		793166
A0A0H2ZI04	Selenocysteine-specific elongation factor OS=Pseudomonas aeruginosa (strain UCBPP-PA14) OX=208963 GN=selB PE=4 SV=1	5.628	4	2	2	2	641	70.9	8.32	5.49
A0A0H2Z8M9	Putative alpha-ribazole-5'-phosphate phosphatase OS=Pseudomonas aeruginosa (strain UCBPP-PA14) OX=208963 GN=cobC PE=4 SV=1	5.563	8	1	1	1	194	21.7	6.65	4.56
A0A0H2Z9E0	Putative ATP-NAD kinase OS=Pseudomonas aeruginosa (strain UCBPP-PA14) OX=208963 GN=PA14_44160 PE=4 SV=1	5.555	7	2	2	2	381	40.6	5.26	5.59
A0A0H2ZDV0	Putative sodium/hydrogen exchanger OS=Pseudomonas aeruginosa (strain UCBPP-PA14) OX=208963 GN=PA14_16030 PE=4 SV=1	5.551	5	2	2	2	611	65.6	8.95	3.9
A0A0H2Z6R2	Putative transcriptional regulator OS=Pseudomonas aeruginosa (strain UCBPP-PA14) OX=208963 GN=PA14_54710 PE=3 SV=1	5.544	5	1	1	1	304	32.8	7.66	3.98
A0A0H2ZF64	Outer membrane protein OS=Pseudomonas aeruginosa (strain UCBPP-PA14) OX=208963 GN=opmD PE=3 SV=1	5.507	3	1	2	1	487	53	5.76	6.59
A0A0H2ZI07	Putative metal-binding protein OS=Pseudomonas aeruginosa (strain UCBPP-PA14) OX=208963 GN=PA14_62390 PE=4 SV=1	5.505	12	1	1	1	149	15.8	6.79	3.99
A0A0H2ZCN2	Putative hydrolase OS=Pseudomonas aeruginosa (strain UCBPP-PA14) OX=208963 GN=PA14_21520 PE=4 SV=1	5.502	11	1	2	1	167	18.3	6.38	7.44
A0A0H2ZGF3	Putative glycosyl transferase OS=Pseudomonas aeruginosa (strain UCBPP-PA14) OX=208963 GN=PA14_56030 PE=4 SV=1	5.497	7	1	2	1	371	41	8.24	9.4
A0A0H2ZGS8	Uncharacterized protein OS=Pseudomonas aeruginosa (strain UCBPP-PA14) OX=208963 GN=PA14_56700 PE=4 SV=1	5.485	13	1	1	1	157	17.3	9.31	5.04
A0A0H2ZEU7	Aminoglycoside 3'-phosphotransferase OS=Pseudomonas aeruginosa (strain UCBPP-PA14) OX=208963 GN=aph PE=3 SV=1	5.462	9	1	1	1	267	29.8	5.19	4.85
A0A0H2ZJ62	Uncharacterized protein OS=Pseudomonas aeruginosa (strain UCBPP-PA14) OX=208963 GN=PA14_69350 PE=4 SV=1	5.442	8	1	1	1	159	17.7	6.02	3.48
A0A0H2Z7J8	Putative pyruvate carboxylase OS=Pseudomonas aeruginosa (strain UCBPP-PA14) OX=208963 GN=pyc PE=4 SV=1	5.436	2	2	2	1	1095	116.7	5.76	4.91
A0A0H2ZGY2	Putative lipoprotein OS=Pseudomonas aeruginosa (strain UCBPP-PA14) OX=208963 GN=PA14_57480 PE=4 SV=1	5.436	2	1	1	1	604	65.6	7.58	4.66
A0A0H2ZC84	Putative chemotaxis transducer OS=Pseudomonas aeruginosa (strain UCBPP-PA14) OX=208963 GN=PA14_29800 PE=3 SV=1	5.421	4	2	3	1	561	60.2	5.39	9.16
A0A0H2ZHH7	DNA repair protein RadA OS=Pseudomonas aeruginosa (strain UCBPP-PA14) OX=208963 GN=radA PE=3 SV=1	5.42	5	2	2	2	453	48.4	6.89	5.74
A0A0H2ZF28	Uncharacterized protein OS=Pseudomonas aeruginosa (strain UCBPP-PA14) OX=208963 GN=PA14_16330 PE=4 SV=1	5.415	3	1	1	1	568	60.4	4.56	5.54
A0A0H2ZL36	Uncharacterized protein OS=Pseudomonas aeruginosa (strain UCBPP-PA14) OX=208963 GN=PA14_05440 PE=4 SV=1	5.405	7	2	4	2	471	52.2	6.05	12.39
A0A0H2Z5T7	Probable transcriptional regulator OS=Pseudomonas aeruginosa (strain UCBPP-PA14) OX=208963 GN=PA14_55250 PE=4 SV=1	5.403	4	1	1	1	328	37	6.77	4.22
A0A0H2ZEH1	Possible short-chain dehydrogenase OS=Pseudomonas aeruginosa (strain UCBPP-PA14) OX=208963 GN=PA14_12680 PE=3 SV=1	5.377	6	1	1	1	278	29.9	10.59	4.35
A0A0H2ZJ70	Glycolate oxidase subunit GlcD OS=Pseudomonas aeruginosa (strain UCBPP-PA14) OX=208963 GN=glcD PE=4 SV=1	5.37	6	2	2	2	499	53.7	5.39	6.35
A0A0H2ZAE6	Putative enoyl-CoA hydratase OS=Pseudomonas aeruginosa (strain UCBPP-PA14) OX=208963 GN=gnyH PE=3 SV=1	5.366	9	2	3	2	265	28.9	5.53	8.08
A0A0H2ZHE5	Uncharacterized protein OS=Pseudomonas aeruginosa (strain UCBPP-PA14) OX=208963 GN=PA14_60570 PE=4 SV=1	5.366	10	1	1	1	162	16.9	6.37	4.72
A0A0H2ZE25	Negative regulator of flagellin synthesis OS=Pseudomonas aeruginosa (strain UCBPP-PA14) OX=208963 GN=flgM PE=3 SV=1	5.309	15	1	1	1	107	11.2	5.49	4.6
A0A0H2Z9E4	Putative oxidoreductase OS=Pseudomonas aeruginosa (strain UCBPP-PA14) OX=208963 GN=PA14_43780 PE=4 SV=1	5.263	16	2	2	2	163	17.5	5.3	6.34
A0A0H2ZLF8	Anthranilate synthase component II OS=Pseudomonas aeruginosa (strain UCBPP-PA14) OX=208963 GN=trpG PE=4 SV=1	5.263	8	1	1	1	201	22	6.25	3.8
A0A0H2ZBT3	Endolytic murein transglycosylase OS=Pseudomonas aeruginosa (strain UCBPP-PA14) OX=208963 GN=mltG PE=3 SV=1	5.245	4	1	1	1	349	39.5	7.06	4.21
A0A0H2ZKY9	Dihydropyrimidinase OS=Pseudomonas aeruginosa (strain UCBPP-PA14) OX=208963 GN=dhT PE=3 SV=1	5.222	3	2	2	2	479	52.2	6.21	4.51
A0A0H2ZJ33	Putative transcriptional regulator, LysR family OS=Pseudomonas aeruginosa (strain UCBPP-PA14) OX=208963 GN=PA14_68920 PE=3 SV=1	5.217	7	1	1	1	304	32.8	7.12	4.14
A0A0H2ZFX2	Dephospho-CoA kinase OS=Pseudomonas aeruginosa (strain UCBPP-PA14) OX=208963 GN=coaE PE=3 SV=1	5.207	7	1	1	1	203	22.8	6.74	4.24
A0A0H2Z8I3	Threonine-phosphate decarboxylase OS=Pseudomonas aeruginosa (strain UCBPP-PA14) OX=208963 GN=cobC PE=4 SV=1	5.187	5	2	2	2	331	36.6	7.85	4.69
Q02TB1	3-demethoxyubiquinol 3-hydroxylase OS=Pseudomonas aeruginosa (strain UCBPP-PA14) OX=208963 GN=coq7 PE=3 SV=1	5.155	7	1	1	1	215	23.6	5.6	5.03
A0A0H2ZL28	Type IV pili response regulator PilG OS=Pseudomonas aeruginosa (strain UCBPP-PA14) OX=208963 GN=pilG PE=4 SV=1	5.138	10	1	1	1	135	14.7	7.28	3.66
A0A0H2ZAA9	Putative glutamate uptake regulatory protein OS=Pseudomonas aeruginosa (strain UCBPP-PA14) OX=208963 GN=grp PE=4 SV=1	5.119	8	1	1	1	157	17.9	6.79	4.12
A0A0H2ZIG9	Uncharacterized protein OS=Pseudomonas aeruginosa (strain UCBPP-PA14) OX=208963 GN=PA14_66890 PE=4 SV=1	5.118	18	1	1	1	91	9.8	8.18	3.96
A0A0H2Z7Z8	DLH domain-containing protein OS=Pseudomonas aeruginosa (strain UCBPP-PA14) OX=208963 GN=PA14_49330 PE=4 SV=1	5.116	6	1	1	1	262	28.1	7.23	2.81
A0A0H2ZGS5	Putative zinc metallopeptidase OS=Pseudomonas aeruginosa (strain UCBPP-PA14) OX=208963 GN=PA14_62420 PE=4 SV=1	5.111	4	1	1	1	297	31.8	6.24	3.6
A0A0H2Z5X2	RNA polymerase sigma factor OS=Pseudomonas aeruginosa (strain UCBPP-PA14) OX=208963 GN=algU PE=3 SV=1	5.092	10	1	1	1	193	22.2	5.67	5.06
A0A0H2Z7S4	ATP-dependent DNA helicase DinG OS=Pseudomonas aeruginosa (strain UCBPP-PA14) OX=208963 GN=dinG PE=3 SV=1	5.051	3	1	1	1	714	78.9	6.06	4.83
Q02RJ6	Elastase OS=Pseudomonas aeruginosa (strain UCBPP-PA14) OX=208963 GN=lasB PE=1 SV=1	5.032	3	1	1	1	498	53.6	6.76	4.06
Q02U09	Bifunctional protein PyrR OS=Pseudomonas aeruginosa (strain UCBPP-PA14) OX=208963 GN=pyrR PE=3 SV=1	4.992	10	1	2	1	170	18.7	5.86	7.85
Q02EU9	Sec-independent protein translocase protein TatA OS=Pseudomonas aeruginosa (strain UCBPP-PA14) OX=208963 GN=tatA PE=3 SV=1	4.981	28	1	1	1	82	9.2	7.42	3.87
A0A0H2ZET3	Putative cytochrome P450 OS=Pseudomonas aeruginosa (strain UCBPP-PA14) OX=208963 GN=PA14_16780 PE=3 SV=1	4.979	4	1	2	1	425	48.8	9.69	6.88		269580
A0A0H2Z8X9	Putative dienelactone hydrolase family protein OS=Pseudomonas aeruginosa (strain UCBPP-PA14) OX=208963 GN=PA14_43840 PE=4 SV=1	4.971	7	2	2	2	241	25.8	6.06	4.71		1.82034e+06
A0A0H2ZAH9	Cysteine desulfurase OS=Pseudomonas aeruginosa (strain UCBPP-PA14) OX=208963 GN=iscS PE=3 SV=1	4.962	4	1	1	1	393	41.6	7.34	4.56
A0A0H2ZK71	Oligopeptidase A OS=Pseudomonas aeruginosa (strain UCBPP-PA14) OX=208963 GN=prlC PE=3 SV=1	4.961	3	1	1	1	681	76	5.19	5.37		744191
A0A0H2ZH77	Cytochrome c551 peroxidase OS=Pseudomonas aeruginosa (strain UCBPP-PA14) OX=208963 GN=ccpR PE=4 SV=1	4.929	8	2	2	2	346	37.4	6.73	4.13
A0A0H2ZEP9	Putative secreted protein OS=Pseudomonas aeruginosa (strain UCBPP-PA14) OX=208963 GN=PA14_17600 PE=4 SV=1	4.908	10	1	1	1	136	15	8.65	3.3
A0A0H2Z7G4	4HBT domain-containing protein OS=Pseudomonas aeruginosa (strain UCBPP-PA14) OX=208963 GN=ybgC PE=3 SV=1	4.882	12	2	3	2	148	16.7	8.47	6.89
A0A0H2ZCQ4	RNA polymerase-associated protein RapA OS=Pseudomonas aeruginosa (strain UCBPP-PA14) OX=208963 GN=hepA PE=3 SV=1	4.869	2	1	2	1	950	106.8	5.17	7.28
A0A0H2ZJY6	Shikimate dehydrogenase (NADP(+)) OS=Pseudomonas aeruginosa (strain UCBPP-PA14) OX=208963 GN=aroE PE=3 SV=1	4.866	7	2	2	2	274	29.5	5.8	5.27
Q02EV0	Phosphoribosyl-ATP pyrophosphatase OS=Pseudomonas aeruginosa (strain UCBPP-PA14) OX=208963 GN=hisE PE=3 SV=1	4.846	12	1	1	1	111	12	5.24	3.94
A0A0H2ZAC8	Kynureninase OS=Pseudomonas aeruginosa (strain UCBPP-PA14) OX=208963 GN=kynU PE=3 SV=1	4.839	4	2	2	2	416	46.2	5.73	5.19		18944536
A0A0H2Z8U2	Putative two-component response regulator OS=Pseudomonas aeruginosa (strain UCBPP-PA14) OX=208963 GN=PA14_46360 PE=4 SV=1	4.838	5	1	1	1	210	22.9	5.69	3.54
Q02IB8	Proline--tRNA ligase OS=Pseudomonas aeruginosa (strain UCBPP-PA14) OX=208963 GN=proS PE=3 SV=1	4.826	3	1	1	1	571	63.1	5.43	4.42
Q02IY2	Succinyl-diaminopimelate desuccinylase OS=Pseudomonas aeruginosa (strain UCBPP-PA14) OX=208963 GN=dapE PE=3 SV=1	4.777	4	1	1	1	383	41	5.63	4.76
A0A0H2ZDD1	Uncharacterized protein OS=Pseudomonas aeruginosa (strain UCBPP-PA14) OX=208963 GN=PA14_24590 PE=4 SV=1	4.746	10	1	1	1	158	18.3	9.44	4.73		91933536
A0A0H2ZJG3	Putative signal transduction protein OS=Pseudomonas aeruginosa (strain UCBPP-PA14) OX=208963 GN=PA14_70580 PE=4 SV=1	4.745	4	2	2	2	469	51.3	5.99	3.97
A0A0H2Z8E5	Putative transcriptional regulator, Sir2 family OS=Pseudomonas aeruginosa (strain UCBPP-PA14) OX=208963 GN=PA14_48810 PE=4 SV=1	4.7	7	1	1	1	256	27.7	6.21	3.65
A0A0H2ZIB1	Putative phospholipase OS=Pseudomonas aeruginosa (strain UCBPP-PA14) OX=208963 GN=PA14_64990 PE=4 SV=1	4.685	4	1	1	1	307	33.5	8.31	3.91
A0A0H2ZA63	Putative halovibrin OS=Pseudomonas aeruginosa (strain UCBPP-PA14) OX=208963 GN=hvn PE=4 SV=1	4.673	7	2	2	2	408	46.1	6.89	3.09
A0A0H2ZB56	Putative tRNA synthase OS=Pseudomonas aeruginosa (strain UCBPP-PA14) OX=208963 GN=PA14_34850 PE=4 SV=1	4.651	8	1	1	1	180	19.3	6.55	3.29
A0A0H2ZIC3	HTH-type transcriptional regulator GbdR OS=Pseudomonas aeruginosa (strain UCBPP-PA14) OX=208963 GN=gbdR PE=1 SV=1	4.607	4	1	1	1	367	41	7.94	3.49		6.93285e+06
Q02PH8	Fatty acid oxidation complex subunit alpha OS=Pseudomonas aeruginosa (strain UCBPP-PA14) OX=208963 GN=fadB PE=3 SV=1	4.605	2	1	1	1	715	76.9	5.86	4.54
Q02L18	Protease LasA OS=Pseudomonas aeruginosa (strain UCBPP-PA14) OX=208963 GN=lasA PE=1 SV=1	4.592	4	1	1	1	418	45.5	9.01	3.16
A0A0H2ZKA1	Immune protein Tis1 OS=Pseudomonas aeruginosa (strain UCBPP-PA14) OX=208963 GN=tis1 PE=4 SV=1	4.578	21	1	1	1	77	9.3	4.94	2.34
A0A0H2ZKK0	Uncharacterized protein OS=Pseudomonas aeruginosa (strain UCBPP-PA14) OX=208963 GN=PA14_03340 PE=4 SV=1	4.567	8	2	2	2	308	34.7	6.29	5.63		5.20906e+06
A0A0H2Z7C3	Transgly domain-containing protein OS=Pseudomonas aeruginosa (strain UCBPP-PA14) OX=208963 GN=PA14_54080 PE=4 SV=1	4.561	3	2	2	2	1041	116.3	9.48	6.49
A0A0H2ZBZ8	Putative cation efflux system protein OS=Pseudomonas aeruginosa (strain UCBPP-PA14) OX=208963 GN=PA14_31030 PE=4 SV=1	4.558	3	1	1	1	409	44	5.96	3.44
A0A0H2Z7X0	Uncharacterized protein OS=Pseudomonas aeruginosa (strain UCBPP-PA14) OX=208963 GN=PA14_49890 PE=4 SV=1	4.496	5	1	1	1	435	47.5	6.37	3.28		251941
A0A0H2ZE19	Phospholipase C OS=Pseudomonas aeruginosa (strain UCBPP-PA14) OX=208963 GN=plcN PE=3 SV=1	4.477	3	1	1	1	692	77.1	9.13	4.67
A0A0H2ZKD3	Spermidine/putrescine import ATP-binding protein PotA OS=Pseudomonas aeruginosa (strain UCBPP-PA14) OX=208963 GN=potA PE=3 SV=1	4.475	9	2	2	2	349	37.9	6.81	5.77		13470233
A0A0H2ZHQ6	Putative hydrolase OS=Pseudomonas aeruginosa (strain UCBPP-PA14) OX=208963 GN=PA14_68390 PE=4 SV=1	4.454	10	2	2	2	221	25.6	5.88	6.01
A0A0H2ZIY2	dTDP-4-dehydrorhamnose 3,5-epimerase OS=Pseudomonas aeruginosa (strain UCBPP-PA14) OX=208963 GN=rmlC PE=3 SV=1	4.444	7	1	1	1	181	20.8	6.11	3.41
A0A0H2ZFH5	Carboxylesterase OS=Pseudomonas aeruginosa (strain UCBPP-PA14) OX=208963 GN=estB PE=4 SV=1	4.429	9	1	2	1	215	23.4	5.25	8.21
A0A0H2ZAD4	Putative AMP-(Fatty) acid ligase OS=Pseudomonas aeruginosa (strain UCBPP-PA14) OX=208963 GN=acsA PE=4 SV=1	4.428	3	1	1	1	651	71.8	6.61	4.05		254130
A0A0H2ZGY4	Type 4 fimbrial biogenesis protein pilC OS=Pseudomonas aeruginosa (strain UCBPP-PA14) OX=208963 GN=pilC PE=3 SV=1	4.426	4	1	1	1	373	40.6	9.16	4.15
A0A0H2ZDA4	Putative oxidase OS=Pseudomonas aeruginosa (strain UCBPP-PA14) OX=208963 GN=PA14_24940 PE=4 SV=1	4.424	2	1	1	1	531	57.9	8.76	3.63
A0A0H2ZHZ1	Two-component response regulator OS=Pseudomonas aeruginosa (strain UCBPP-PA14) OX=208963 GN=irlR PE=4 SV=1	4.416	7	1	1	1	229	26.1	6.71	4.02
A0A0H2ZEF7	Putative transmembrane protein OS=Pseudomonas aeruginosa (strain UCBPP-PA14) OX=208963 GN=PA14_19310 PE=4 SV=1	4.396	3	1	1	1	571	62	9.06	3.19
A0A0H2Z9I8	Methyltransf_11 domain-containing protein OS=Pseudomonas aeruginosa (strain UCBPP-PA14) OX=208963 GN=PA14_41070 PE=4 SV=1	4.379	6	1	1	1	253	28.4	9.33	4.89
A0A0H2ZGN4	Putative two-component response regulator OS=Pseudomonas aeruginosa (strain UCBPP-PA14) OX=208963 GN=PA14_57140 PE=4 SV=1	4.373	4	1	2	1	366	40.3	5.76	5.89
A0A0H2ZF92	Sec translocon accessory complex subunit YajC OS=Pseudomonas aeruginosa (strain UCBPP-PA14) OX=208963 GN=yajC PE=3 SV=1	4.348	12	1	1	1	112	11.9	9	3.65
A0A0H2Z7E1	Lipopolysaccharide biosynthetic protein LpxO2 OS=Pseudomonas aeruginosa (strain UCBPP-PA14) OX=208963 GN=lpxO2 PE=4 SV=1	4.345	5	2	2	2	312	35.7	9.89	2.34
A0A0H2ZH52	Di/tripeptide transport ATP-binding protein DppF OS=Pseudomonas aeruginosa (strain UCBPP-PA14) OX=208963 GN=dppF PE=1 SV=1	4.327	4	1	3	1	323	36.3	9.19	10.67		4.27692e+06
A0A0H2Z7S2	Uncharacterized protein OS=Pseudomonas aeruginosa (strain UCBPP-PA14) OX=208963 GN=PA14_50630 PE=4 SV=1	4.318	6	1	1	1	221	24.2	5.49	3.93
A0A0H2Z7A2	Uncharacterized protein OS=Pseudomonas aeruginosa (strain UCBPP-PA14) OX=208963 GN=PA14_47420 PE=3 SV=1	4.301	13	1	2	1	91	10	8.24	8.37
A0A0H2ZA37	Putative sigma54-dependent transcriptional regulator OS=Pseudomonas aeruginosa (strain UCBPP-PA14) OX=208963 GN=sfnR PE=4 SV=1	4.293	4	1	1	1	361	40	7.44	3.2
Q02IC7	Crossover junction endodeoxyribonuclease RuvC OS=Pseudomonas aeruginosa (strain UCBPP-PA14) OX=208963 GN=ruvC PE=3 SV=1	4.293	6	1	1	1	174	18.5	9.88	3.05
A0A0H2ZIC4	Uncharacterized protein OS=Pseudomonas aeruginosa (strain UCBPP-PA14) OX=208963 GN=PA14_66120 PE=4 SV=1	4.291	4	1	1	1	318	36.6	8.5	3.65
Q02R25	Bifunctional polymyxin resistance protein ArnA OS=Pseudomonas aeruginosa (strain UCBPP-PA14) OX=208963 GN=arnA PE=3 SV=1	4.281	2	1	1	1	662	74.3	6.7	2.93
Q02RF8	Adenylate kinase OS=Pseudomonas aeruginosa (strain UCBPP-PA14) OX=208963 GN=adk PE=3 SV=1	4.273	5	1	1	1	215	23.1	6.43	3.04
A0A0H2ZGH4	Putative methanol dehydrogenase regulatory protein OS=Pseudomonas aeruginosa (strain UCBPP-PA14) OX=208963 GN=moxR PE=4 SV=1	4.232	5	1	1	1	335	36.7	6.28	3.68
A0A0H2ZER0	S-formylglutathione hydrolase OS=Pseudomonas aeruginosa (strain UCBPP-PA14) OX=208963 GN=PA14_17410 PE=3 SV=1	4.224	11	2	2	2	283	31.3	6.25	2.56
A0A0H2Z9T7	Probable pyridoxamine 5'-phosphate oxidase OS=Pseudomonas aeruginosa (strain UCBPP-PA14) OX=208963 GN=phzG2 PE=3 SV=1	4.211	5	1	1	1	215	24.3	6.7	3.42
A0A0H2Z6U4	Uncharacterized protein OS=Pseudomonas aeruginosa (strain UCBPP-PA14) OX=208963 GN=PA14_53390 PE=4 SV=1	4.192	4	1	1	1	319	34.4	6.74	2.55
A0A0H2Z6J6	YkuD domain-containing protein OS=Pseudomonas aeruginosa (strain UCBPP-PA14) OX=208963 GN=PA14_54810 PE=3 SV=1	4.186	6	1	1	1	347	37.1	9.13	4.15
A0A0H2ZIT8	Putative oxidoreductase, zinc-binding OS=Pseudomonas aeruginosa (strain UCBPP-PA14) OX=208963 GN=PA14_69110 PE=4 SV=1	4.165	5	1	1	1	325	34	6.95	4.33
A0A0H2Z7A1	Arginine/ornithine binding protein AotJ OS=Pseudomonas aeruginosa (strain UCBPP-PA14) OX=208963 GN=aotJ PE=3 SV=1	4.162	6	1	1	1	259	28	6.83	3.72
A0A0H2ZJ94	V4R domain-containing protein OS=Pseudomonas aeruginosa (strain UCBPP-PA14) OX=208963 GN=PA14_71250 PE=4 SV=1	4.15	6	1	2	1	176	19.9	5.72	6.28
A0A0H2ZL43	Putative SAM-dependent methyltransferase OS=Pseudomonas aeruginosa (strain UCBPP-PA14) OX=208963 GN=PA14_04640 PE=4 SV=1	4.141	5	1	1	1	398	43.7	6.95	5.32
A0A0H2ZKT5	Signal recognition particle receptor FtsY OS=Pseudomonas aeruginosa (strain UCBPP-PA14) OX=208963 GN=ftsY PE=3 SV=1	4.133	4	1	2	1	451	47.9	4.94	7.12		633821
A0A0H2Z8L2	3-dmu-9_3-mt domain-containing protein OS=Pseudomonas aeruginosa (strain UCBPP-PA14) OX=208963 GN=PA14_46780 PE=4 SV=1	4.128	9	1	1	1	137	15.1	5.02	3.8		3363172
A0A0H2ZE38	Putative transcriptional regulator, MarR family OS=Pseudomonas aeruginosa (strain UCBPP-PA14) OX=208963 GN=slyA PE=4 SV=1	4.12	10	1	1	1	144	16.1	8.92	4.85
A0A0H2ZJC0	GDP-mannose 4,6-dehydratase OS=Pseudomonas aeruginosa (strain UCBPP-PA14) OX=208963 GN=gmd PE=3 SV=1	4.119	5	1	1	1	323	36.4	6.57	3.96
A0A0H2ZE27	Ancillary SecYEG translocon subunit OS=Pseudomonas aeruginosa (strain UCBPP-PA14) OX=208963 GN=PA14_14900 PE=3 SV=1	4.114	9	2	2	2	214	23.1	5.15	5.04
A0A0H2Z8T9	Uncharacterized protein OS=Pseudomonas aeruginosa (strain UCBPP-PA14) OX=208963 GN=PA14_46750 PE=4 SV=1	4.105	3	1	1	1	368	41	6.15	3.24
A0A0H2ZED1	Putative periplasmic metal-binding protein OS=Pseudomonas aeruginosa (strain UCBPP-PA14) OX=208963 GN=PA14_18070 PE=4 SV=1	4.095	17	1	1	1	65	6.9	5.26	3.5
A0A0H2ZBJ2	Uncharacterized protein OS=Pseudomonas aeruginosa (strain UCBPP-PA14) OX=208963 GN=PA14_32280 PE=4 SV=1	4.095	7	1	1	1	205	22.8	4.67	3.99
A0A0H2ZEU2	MutT/nudix family protein OS=Pseudomonas aeruginosa (strain UCBPP-PA14) OX=208963 GN=PA14_15850 PE=4 SV=1	4.078	10	1	1	1	184	20.8	4.94	4.04
A0A0H2ZJ63	Putative ATP-binding component of ABC transporter OS=Pseudomonas aeruginosa (strain UCBPP-PA14) OX=208963 GN=PA14_69340 PE=4 SV=1	4.075	2	1	1	1	638	70.8	6.02	3.82
A0A0H2ZJW1	Putative hydrolase OS=Pseudomonas aeruginosa (strain UCBPP-PA14) OX=208963 GN=PA14_01750 PE=4 SV=1	4.064	4	1	1	1	449	48.4	6.18	3.23
A0A0H2ZCB3	Putative serine/threonine dehydratase OS=Pseudomonas aeruginosa (strain UCBPP-PA14) OX=208963 GN=PA14_29410 PE=4 SV=1	4.062	11	2	2	2	320	33.9	6.44	7.13
A0A0H2ZKK8	Putative NAD(P) transhydrogenase, subunit alpha part 1 OS=Pseudomonas aeruginosa (strain UCBPP-PA14) OX=208963 GN=PA14_02450 PE=4 SV=1	4.053	5	2	2	2	372	38.7	6.05	5.14
A0A0H2ZH85	Uncharacterized protein OS=Pseudomonas aeruginosa (strain UCBPP-PA14) OX=208963 GN=PA14_59850 PE=4 SV=1	4.052	15	1	1	1	101	11.5	6.79	3.07
A0A0H2Z9J9	Putative short-chain dehydrogenase OS=Pseudomonas aeruginosa (strain UCBPP-PA14) OX=208963 GN=PA14_40900 PE=4 SV=1	4.051	10	1	1	1	253	26.2	9.31	5.11
A0A0H2ZER8	Uncharacterized protein OS=Pseudomonas aeruginosa (strain UCBPP-PA14) OX=208963 GN=PA14_16980 PE=4 SV=1	4.045	12	1	1	1	117	12.7	5.43	3.98		3.1344e+06
A0A0H2ZBK0	Secretion protein MttC OS=Pseudomonas aeruginosa (strain UCBPP-PA14) OX=208963 GN=mttC PE=4 SV=1	4.034	12	2	2	2	267	29.6	6.19	6.75
A0A0H2ZFC9	Putative Rrf2 family protein OS=Pseudomonas aeruginosa (strain UCBPP-PA14) OX=208963 GN=PA14_14710 PE=4 SV=1	4.029	16	1	1	1	163	17.8	6.86	5.6
A0A0H2ZA25	Catalase domain-containing protein OS=Pseudomonas aeruginosa (strain UCBPP-PA14) OX=208963 GN=PA14_39460 PE=4 SV=1	3.99	5	1	1	1	379	42.7	8.59	4.07
A0A0H2ZFA0	Putative transcriptional regulator, LysR family OS=Pseudomonas aeruginosa (strain UCBPP-PA14) OX=208963 GN=PA14_15240 PE=3 SV=1	3.988	5	1	1	1	302	32.9	9.47	3.02
Q02KW6	NAD-capped RNA hydrolase NudC OS=Pseudomonas aeruginosa (strain UCBPP-PA14) OX=208963 GN=nudC PE=3 SV=1	3.98	4	1	1	1	278	31.3	5.24	3.19
A0A0H2ZM79	Nudix hydrolase domain-containing protein OS=Pseudomonas aeruginosa (strain UCBPP-PA14) OX=208963 GN=PA14_19205 PE=4 SV=1	3.979	8	1	1	1	152	16.7	5.8	3.11		3.48647e+06
Q02DY9	Betaine aldehyde dehydrogenase OS=Pseudomonas aeruginosa (strain UCBPP-PA14) OX=208963 GN=betB PE=3 SV=1	3.971	4	1	1	1	490	53.2	5.22	3.67
A0A0H2ZIL3	Putative dehydrogenase OS=Pseudomonas aeruginosa (strain UCBPP-PA14) OX=208963 GN=PA14_67970 PE=4 SV=1	3.957	4	1	1	1	368	39.4	7.34	3.38
A0A0H2ZGC0	Putative transcriptional regulator, GntR family OS=Pseudomonas aeruginosa (strain UCBPP-PA14) OX=208963 GN=PA14_09760 PE=4 SV=1	3.948	5	1	1	1	242	27.2	5.63	3.11
A0A0H2Z961	Regulatory gene of gnyRDBHAL cluster, GnyR OS=Pseudomonas aeruginosa (strain UCBPP-PA14) OX=208963 GN=gnyR PE=4 SV=1	3.915	9	1	1	1	134	15.6	5.72	3.19		3.73922e+06
Q02JZ7	Ureidoglycolate lyase OS=Pseudomonas aeruginosa (strain UCBPP-PA14) OX=208963 GN=allA PE=3 SV=1	3.909	7	1	1	1	169	19	5.76	3.28
A0A0H2ZJE9	Malonyl CoA-acyl carrier protein transacylase OS=Pseudomonas aeruginosa (strain UCBPP-PA14) OX=208963 GN=mdcH PE=3 SV=1	3.901	8	2	2	2	310	32.7	7.78	4.8
A0A0H2ZAC3	Uncharacterized protein OS=Pseudomonas aeruginosa (strain UCBPP-PA14) OX=208963 GN=PA14_37670 PE=4 SV=1	3.9	23	1	1	1	88	10	5.12	3.38
A0A0H2ZB14	Putative transposase OS=Pseudomonas aeruginosa (strain UCBPP-PA14) OX=208963 GN=tpnA PE=3 SV=1	3.893	3	2	3	2	1004	115.1	8.16	9.19
A0A0H2ZD63	7-methyl-GTP pyrophosphatase OS=Pseudomonas aeruginosa (strain UCBPP-PA14) OX=208963 GN=maf-1 PE=3 SV=1	3.875	9	1	1	1	192	21	5.62	3.77
Q02GB0	50S ribosomal protein L27 OS=Pseudomonas aeruginosa (strain UCBPP-PA14) OX=208963 GN=rpmA PE=3 SV=1	3.857	13	1	1	1	85	9	10.68	3.26
A0A0H2ZA03	Transcriptional regulator GntR OS=Pseudomonas aeruginosa (strain UCBPP-PA14) OX=208963 GN=gntR PE=4 SV=1	3.856	3	1	1	1	343	37.1	8.09	3.72
A0A0H2ZKD5	Putative acyl-CoA dehydrogenase OS=Pseudomonas aeruginosa (strain UCBPP-PA14) OX=208963 GN=PA14_06640 PE=3 SV=1	3.854	5	2	3	1	592	63.6	5.44	3.65		901155
A0A0H2ZB93	Uncharacterized protein OS=Pseudomonas aeruginosa (strain UCBPP-PA14) OX=208963 GN=PA14_28500 PE=4 SV=1	3.846	11	1	2	1	124	14.3	9.79	7.67
A0A0H2ZBL8	N-acetyltransferase domain-containing protein OS=Pseudomonas aeruginosa (strain UCBPP-PA14) OX=208963 GN=PA14_32860 PE=4 SV=1	3.843	8	1	2	1	178	20.6	5.72	5.31
A0A0H2ZBN3	FAA_hydrolase domain-containing protein OS=Pseudomonas aeruginosa (strain UCBPP-PA14) OX=208963 GN=PA14_32670 PE=4 SV=1	3.815	10	1	1	1	232	25.6	5.33	3.75
A0A0H2ZE46	Putative permease OS=Pseudomonas aeruginosa (strain UCBPP-PA14) OX=208963 GN=yjgQ PE=3 SV=1	3.806	5	1	1	1	355	39.2	9	3.7
A0A0H2ZCW5	Uncharacterized protein OS=Pseudomonas aeruginosa (strain UCBPP-PA14) OX=208963 GN=PA14_27120 PE=4 SV=1	3.785	9	1	1	1	146	16.7	11.77	3.89
A0A0H2Z7L3	Putative metal-dependent hydrolase OS=Pseudomonas aeruginosa (strain UCBPP-PA14) OX=208963 GN=yycJ PE=4 SV=1	3.772	5	1	1	1	252	27.7	7.42	3.49
A0A0H2ZA09	DNA polymerase III subunit epsilon OS=Pseudomonas aeruginosa (strain UCBPP-PA14) OX=208963 GN=dnaQ PE=4 SV=1	3.743	5	1	1	1	246	26.8	5.36	2.62
A0A0H2Z8L8	Putative membrain protein OS=Pseudomonas aeruginosa (strain UCBPP-PA14) OX=208963 GN=PA14_41710 PE=4 SV=1	3.742	2	1	1	1	508	56.8	8.81	2.8
Q02U58	Formamidopyrimidine-DNA glycosylase OS=Pseudomonas aeruginosa (strain UCBPP-PA14) OX=208963 GN=mutM PE=3 SV=1	3.726	6	1	2	1	270	30	9.33	7.58
A0A0H2ZAD9	Putative ATP-binding component of ABC transporter OS=Pseudomonas aeruginosa (strain UCBPP-PA14) OX=208963 GN=ybiT PE=4 SV=1	3.719	2	1	1	1	521	57.9	5.19	2.72
A0A0H2ZJL5	Sarcosine oxidase delta subunit OS=Pseudomonas aeruginosa (strain UCBPP-PA14) OX=208963 GN=soxD PE=4 SV=1	3.718	13	1	1	1	106	12.1	5.66	2.86		215111
A0A0H2Z5Q4	Error-prone DNA polymerase OS=Pseudomonas aeruginosa (strain UCBPP-PA14) OX=208963 GN=dnaE2 PE=3 SV=1	3.713	1	1	1	1	1031	115.7	7.14	2.83
A0A0H2ZKS6	Putative glutamine amidotransferase OS=Pseudomonas aeruginosa (strain UCBPP-PA14) OX=208963 GN=PA14_06930 PE=4 SV=1	3.711	6	1	2	1	238	26.1	6.51	6.92
A0A0H2Z779	DUF2059 domain-containing protein OS=Pseudomonas aeruginosa (strain UCBPP-PA14) OX=208963 GN=PA14_53200 PE=4 SV=1	3.693	7	1	1	1	182	20	9.45	3
A0A0H2ZBS8	Putative transcriptional regulator, TetR family OS=Pseudomonas aeruginosa (strain UCBPP-PA14) OX=208963 GN=PA14_25800 PE=4 SV=1	3.69	9	1	1	1	212	25	7.2	2.99
A0A0H2ZCE6	CyaB OS=Pseudomonas aeruginosa (strain UCBPP-PA14) OX=208963 GN=cyaB PE=4 SV=1	3.681	2	1	1	1	463	51.4	9.09	3.78
A0A0H2ZCI6	ATP-dependent RNA helicase DeaD OS=Pseudomonas aeruginosa (strain UCBPP-PA14) OX=208963 GN=deaD PE=3 SV=1	3.674	2	1	1	1	567	62.1	8.78	2.62
A0A0H2ZEJ8	Zinc-type alcohol dehydrogenase-like protein OS=Pseudomonas aeruginosa (strain UCBPP-PA14) OX=208963 GN=PA14_18160 PE=3 SV=1	3.668	4	1	1	1	337	36.7	6.6	2.81
Q02FC6	Urease accessory protein UreF OS=Pseudomonas aeruginosa (strain UCBPP-PA14) OX=208963 GN=ureF PE=3 SV=1	3.661	7	1	1	1	223	24.6	5.96	2.95
A0A0H2ZHW6	Transcription elongation factor GreA OS=Pseudomonas aeruginosa (strain UCBPP-PA14) OX=208963 GN=greA PE=3 SV=1	3.646	11	1	1	1	158	17.1	5.03	3.9
A0A0H2Z8L4	HTH cro/C1-type domain-containing protein OS=Pseudomonas aeruginosa (strain UCBPP-PA14) OX=208963 GN=PA14_47890 PE=4 SV=1	3.643	4	1	1	1	314	36.1	8.09	3.68
A0A0H2ZL34	Putative acyl-CoA carboxylase subunit OS=Pseudomonas aeruginosa (strain UCBPP-PA14) OX=208963 GN=accC PE=4 SV=1	3.632	3	1	1	1	458	50.1	5.77	3.06		830358
Q02EA0	Argininosuccinate lyase OS=Pseudomonas aeruginosa (strain UCBPP-PA14) OX=208963 GN=argH PE=3 SV=1	3.625	4	1	1	1	464	51.6	5.68	3.91		4264097
Q02U32	Thiazole synthase OS=Pseudomonas aeruginosa (strain UCBPP-PA14) OX=208963 GN=thiG PE=3 SV=1	3.621	4	1	1	1	265	28.2	5.14	2.93
A0A0H2ZD95	HTH cro/C1-type domain-containing protein OS=Pseudomonas aeruginosa (strain UCBPP-PA14) OX=208963 GN=PA14_24580 PE=4 SV=1	3.612	9	1	1	1	158	18.1	7.44	3.49
A0A0H2ZH67	Endopeptidase La OS=Pseudomonas aeruginosa (strain UCBPP-PA14) OX=208963 GN=PA14_60550 PE=3 SV=1	3.576	2	1	1	1	817	90.2	5.05	3.54
A0A0H2ZLL5	Class III pyridoxal phosphate-dependent aminotransferase OS=Pseudomonas aeruginosa (strain UCBPP-PA14) OX=208963 GN=argD PE=3 SV=1	3.565	5	1	2	1	393	41.9	8.16	5.55
A0A0H2ZJD7	Putative thioesterase OS=Pseudomonas aeruginosa (strain UCBPP-PA14) OX=208963 GN=PA14_70350 PE=3 SV=1	3.564	9	1	1	1	154	17.7	5.34	2.98
A0A0H2ZGX5	Putative peroxiredoxin OS=Pseudomonas aeruginosa (strain UCBPP-PA14) OX=208963 GN=PA14_63360 PE=4 SV=1	3.563	11	1	1	1	125	13.5	5.08	3.72
A0A0H2ZGZ2	Cell division protein ZapE OS=Pseudomonas aeruginosa (strain UCBPP-PA14) OX=208963 GN=zapE PE=3 SV=1	3.56	4	1	1	1	364	42	6.23	3.58
A0A0H2ZIQ6	acidPPc domain-containing protein OS=Pseudomonas aeruginosa (strain UCBPP-PA14) OX=208963 GN=PA14_68620 PE=4 SV=1	3.554	5	1	1	1	267	30.5	9.57	2.78
A0A0H2ZC07	Cold shock-like protein CspD OS=Pseudomonas aeruginosa (strain UCBPP-PA14) OX=208963 GN=cspD PE=4 SV=1	3.55	16	1	2	1	90	9.6	5.81	6.41		2.33765e+06
A0A0H2ZCA4	Putative transcriptional regulator, LysR family OS=Pseudomonas aeruginosa (strain UCBPP-PA14) OX=208963 GN=PA14_28420 PE=3 SV=1	3.543	8	1	1	1	295	31.9	6.8	4.23
A0A0H2Z780	MliC domain-containing protein OS=Pseudomonas aeruginosa (strain UCBPP-PA14) OX=208963 GN=PA14_53040 PE=4 SV=1	3.528	9	1	1	1	127	13.7	5.25	2.72
A0A0H2Z765	HIT domain-containing protein OS=Pseudomonas aeruginosa (strain UCBPP-PA14) OX=208963 GN=PA14_51860 PE=4 SV=1	3.527	5	1	1	1	209	23	5.64	2.97
A0A0H2ZDU8	Putative acetyltransferase OS=Pseudomonas aeruginosa (strain UCBPP-PA14) OX=208963 GN=PA14_21710 PE=4 SV=1	3.509	8	1	1	1	195	21.9	9.48	2.44
A0A0H2Z7W9	Putative transcriptional regulator OS=Pseudomonas aeruginosa (strain UCBPP-PA14) OX=208963 GN=PA14_48830 PE=4 SV=1	3.509	4	2	2	1	466	50.1	6.71	3.49
A0A0H2ZJ13	Putative transcriptional regulator, LysR family OS=Pseudomonas aeruginosa (strain UCBPP-PA14) OX=208963 GN=PA14_69880 PE=3 SV=1	3.509	5	2	2	1	305	34.6	6.46	2.28
A0A0H2ZJ56	Glycolate oxidase iron-sulfur subunit OS=Pseudomonas aeruginosa (strain UCBPP-PA14) OX=208963 GN=glcF PE=4 SV=1	3.508	2	1	1	1	408	44.8	8.21	2.9
A0A0H2Z911	Ribose operon repressor RbsR OS=Pseudomonas aeruginosa (strain UCBPP-PA14) OX=208963 GN=rbsR PE=4 SV=1	3.5	3	1	1	1	337	36.4	7.15	2.43
A0A0H2ZAZ6	Putative acyl-CoA dehydrogenase OS=Pseudomonas aeruginosa (strain UCBPP-PA14) OX=208963 GN=PA14_35980 PE=4 SV=1	3.49	8	1	1	1	118	12.9	7.53	2.9		5.93275e+06
Q02P14	Elongation factor P OS=Pseudomonas aeruginosa (strain UCBPP-PA14) OX=208963 GN=efp PE=3 SV=1	3.483	9	1	1	1	188	21	4.92	4.42
Q02FU9	Glutamyl-Q tRNA(Asp) synthetase OS=Pseudomonas aeruginosa (strain UCBPP-PA14) OX=208963 GN=gluQ PE=3 SV=1	3.477	5	1	1	1	293	32.5	6.55	3.24
A0A0H2ZEJ0	Phosphatidate cytidylyltransferase OS=Pseudomonas aeruginosa (strain UCBPP-PA14) OX=208963 GN=cdsA PE=3 SV=1	3.454	6	1	1	1	271	28.8	9.88	3.14
A0A0H2Z7W0	Probable enoyl-CoA hydratase/isomerase OS=Pseudomonas aeruginosa (strain UCBPP-PA14) OX=208963 GN=PA14_51110 PE=3 SV=1	3.436	5	1	1	1	253	26.7	7.74	2.91
A0A0H2Z924	Putative short-chain dehydrogenase OS=Pseudomonas aeruginosa (strain UCBPP-PA14) OX=208963 GN=PA14_43180 PE=4 SV=1	3.415	4	1	2	1	253	25.8	6.11	5.58
A0A0H2ZJA7	Glucose-6-phosphate 1-dehydrogenase OS=Pseudomonas aeruginosa (strain UCBPP-PA14) OX=208963 GN=zwf PE=3 SV=1	3.404	3	1	1	1	488	54.6	7.15	3.21
A0A0H2ZCZ6	Precorrin-2 C(20)-methyltransferase OS=Pseudomonas aeruginosa (strain UCBPP-PA14) OX=208963 GN=cobI PE=3 SV=1	3.403	4	1	1	1	250	27.3	6.37	2.78
A0A0H2ZJ48	Putative aromatic hydrocarbon reductase OS=Pseudomonas aeruginosa (strain UCBPP-PA14) OX=208963 GN=ubiB PE=4 SV=1	3.399	3	1	1	1	322	35.4	5.91	1.92
A0A0H2Z9T9	Transcriptional regulator BkdR OS=Pseudomonas aeruginosa (strain UCBPP-PA14) OX=208963 GN=bkdR PE=4 SV=1	3.398	9	1	1	1	153	17.2	7.14	3.55
A0A0H2ZA28	Sulfite reductase OS=Pseudomonas aeruginosa (strain UCBPP-PA14) OX=208963 GN=cysI PE=4 SV=1	3.393	3	1	1	1	552	62.1	6.02	3
Q02V78	DNA replication and repair protein RecF OS=Pseudomonas aeruginosa (strain UCBPP-PA14) OX=208963 GN=recF PE=3 SV=1	3.387	5	1	1	1	369	41.4	8.05	4.52
A0A0H2ZD59	Putative hydrolase OS=Pseudomonas aeruginosa (strain UCBPP-PA14) OX=208963 GN=PA14_25590 PE=4 SV=1	3.373	7	1	1	1	230	25.4	5.66	3.56
A0A0H2ZJZ9	Chromosome partitioning protein OS=Pseudomonas aeruginosa (strain UCBPP-PA14) OX=208963 GN=soj PE=4 SV=1	3.371	4	1	1	1	262	28.6	6.23	2.64
A0A0H2ZF41	Replicative helicase, RepA OS=Pseudomonas aeruginosa (strain UCBPP-PA14) OX=208963 GN=repA PE=4 SV=1	3.367	3	1	1	1	292	31.7	7.43	2.51
Q02DE0	Membrane protein insertase YidC OS=Pseudomonas aeruginosa (strain UCBPP-PA14) OX=208963 GN=yidC PE=3 SV=1	3.366	4	1	1	1	578	64	7.52	2.89
A0A0H2ZJ12	Putative magnesium chelatase OS=Pseudomonas aeruginosa (strain UCBPP-PA14) OX=208963 GN=PA14_69840 PE=3 SV=1	3.363	4	1	1	1	497	53.1	7.81	2.65
A0A0H2Z8H7	Putative short-chain dehydrogenase OS=Pseudomonas aeruginosa (strain UCBPP-PA14) OX=208963 GN=PA14_45430 PE=4 SV=1	3.343	6	1	1	1	245	25.4	5.29	3.3
A0A0H2Z6W4	Probable helicase OS=Pseudomonas aeruginosa (strain UCBPP-PA14) OX=208963 GN=PA14_53900 PE=4 SV=1	3.329	3	1	1	1	663	75	6.32	4.41
A0A0H2ZJ25	Putative adenylate cyclase OS=Pseudomonas aeruginosa (strain UCBPP-PA14) OX=208963 GN=PA14_68810 PE=4 SV=1	3.328	3	1	1	1	454	52	8.63	4.07		849050
A0A0H2ZKP9	Uncharacterized protein OS=Pseudomonas aeruginosa (strain UCBPP-PA14) OX=208963 GN=PA14_03380 PE=4 SV=1	3.324	2	1	1	1	659	73.5	8.35	2.4
A0A0H2ZLG5	Putative integral membrane protein OS=Pseudomonas aeruginosa (strain UCBPP-PA14) OX=208963 GN=PA14_08500 PE=4 SV=1	3.319	8	1	1	1	140	14.8	5.81	2.78
A0A0H2ZLE8	Putative sulfurase OS=Pseudomonas aeruginosa (strain UCBPP-PA14) OX=208963 GN=PA14_06890 PE=4 SV=1	3.313	5	1	1	1	233	26.9	6.68	2.7
A0A0H2ZK38	DUF4426 domain-containing protein OS=Pseudomonas aeruginosa (strain UCBPP-PA14) OX=208963 GN=PA14_05060 PE=4 SV=1	3.289	6	1	1	1	139	15.3	7.18	2.62
A0A0H2ZD48	Putative lipoprotein releasing system, permease protein OS=Pseudomonas aeruginosa (strain UCBPP-PA14) OX=208963 GN=lolE PE=3 SV=1	3.272	2	1	2	1	433	47.4	9.67	4.62
A0A0H2ZKI9	Putative purine-binding chemotaxis protein OS=Pseudomonas aeruginosa (strain UCBPP-PA14) OX=208963 GN=cheW PE=4 SV=1	3.269	6	1	1	1	161	17.5	4.65	2.63
A0A0H2Z909	Putative acyl-CoA dehydrogenase OS=Pseudomonas aeruginosa (strain UCBPP-PA14) OX=208963 GN=PA14_43420 PE=3 SV=1	3.261	2	1	1	1	384	41.8	6.3	1.85
Q02KC8	tRNA 2-selenouridine synthase OS=Pseudomonas aeruginosa (strain UCBPP-PA14) OX=208963 GN=selU PE=3 SV=1	3.26	5	1	1	1	369	41.8	6.95	2.6
A0A0H2ZJP1	DSBA domain-containing protein OS=Pseudomonas aeruginosa (strain UCBPP-PA14) OX=208963 GN=PA14_00700 PE=4 SV=1	3.254	7	1	1	1	234	25	5.82	4.1
A0A0H2ZFM7	Uncharacterized protein OS=Pseudomonas aeruginosa (strain UCBPP-PA14) OX=208963 GN=PA14_12640 PE=4 SV=1	3.254	13	1	1	1	135	15.7	5.14	2.34
A0A0H2ZG65	B3_4 domain-containing protein OS=Pseudomonas aeruginosa (strain UCBPP-PA14) OX=208963 GN=PA14_09810 PE=4 SV=1	3.252	8	1	1	1	239	25.8	5.35	3.33
A0A0H2ZHP8	Probable c4-dicarboxylate-binding protein OS=Pseudomonas aeruginosa (strain UCBPP-PA14) OX=208963 GN=PA14_68260 PE=4 SV=1	3.251	6	1	1	1	331	37	8.38	4.14
A0A0H2ZJT9	Putative sensory box/GGDEF domain protein OS=Pseudomonas aeruginosa (strain UCBPP-PA14) OX=208963 GN=PA14_03790 PE=4 SV=1	3.246	4	1	2	1	323	36.4	5.03	7.92
A0A0H2ZDV9	Putative NUDIX hydrolase OS=Pseudomonas aeruginosa (strain UCBPP-PA14) OX=208963 GN=PA14_15860 PE=4 SV=1	3.242	4	1	1	1	203	22.8	4.87	2.46		214442
A0A0H2ZKJ8	Major intrinsic multiple antibiotic resistance efflux outer membrane protein OprM OS=Pseudomonas aeruginosa (strain UCBPP-PA14) OX=208963 GN=oprM PE=3 SV=1	3.222	2	1	1	1	485	52.6	5.71	2.76
A0A0H2ZEI6	Lactoylglutathione lyase OS=Pseudomonas aeruginosa (strain UCBPP-PA14) OX=208963 GN=gloA1 PE=3 SV=1	3.211	6	1	2	1	128	14.2	5.08	4.75		9689997
A0A0H2ZG86	Putative pilus assembly protein OS=Pseudomonas aeruginosa (strain UCBPP-PA14) OX=208963 GN=PA14_55850 PE=4 SV=1	3.21	8	1	1	1	245	26.5	6.57	3.54
A0A0H2ZH02	Uncharacterized protein OS=Pseudomonas aeruginosa (strain UCBPP-PA14) OX=208963 GN=PA14_57820 PE=3 SV=1	3.205	29	1	1	1	79	8.8	5.31	3.77		1.372e+06
A0A0H2Z7M4	Probable glycosyl transferase OS=Pseudomonas aeruginosa (strain UCBPP-PA14) OX=208963 GN=PA14_51220 PE=4 SV=1	3.205	3	1	1	1	330	37.3	8.22	2.09
A0A0H2ZC72	Putative transcriptional regulator lysR family OS=Pseudomonas aeruginosa (strain UCBPP-PA14) OX=208963 GN=PA14_23730 PE=3 SV=1	3.186	3	1	1	1	297	32.8	6.46	2.18		116740
A0A0H2Z744	Cysteine synthase OS=Pseudomonas aeruginosa (strain UCBPP-PA14) OX=208963 GN=cysM PE=3 SV=1	3.181	5	1	2	1	299	32.4	5.76	2.3		67203.2
A0A0H2ZAV1	Uncharacterized protein OS=Pseudomonas aeruginosa (strain UCBPP-PA14) OX=208963 GN=PA14_36350 PE=4 SV=1	3.18	5	1	1	1	184	20.4	6.29	2.99
A0A0H2ZAT7	Uncharacterized protein OS=Pseudomonas aeruginosa (strain UCBPP-PA14) OX=208963 GN=PA14_36550 PE=4 SV=1	3.18	4	1	1	1	365	39.6	5.91	2.87
A0A0H2ZCU3	Protein-arginine rhamnosyltransferase OS=Pseudomonas aeruginosa (strain UCBPP-PA14) OX=208963 GN=PA14_27200 PE=3 SV=1	3.159	5	2	2	2	376	42.7	5.34	4.41		9.12365e+06
A0A0H2ZEZ5	Putative carnitine dehydratase OS=Pseudomonas aeruginosa (strain UCBPP-PA14) OX=208963 GN=PA14_16130 PE=4 SV=1	3.154	4	1	1	1	409	44.9	6.23	2.84
A0A0H2ZAX4	Adenylosuccinate lyase OS=Pseudomonas aeruginosa (strain UCBPP-PA14) OX=208963 GN=purB PE=3 SV=1	3.154	2	1	1	1	456	50.5	5.85	1.74
A0A0H2ZC01	Uncharacterized protein OS=Pseudomonas aeruginosa (strain UCBPP-PA14) OX=208963 GN=PA14_31060 PE=3 SV=1	3.153	5	1	1	1	205	22.9	9.47	2.37
A0A0H2ZGF0	Putative pilus assembly protein OS=Pseudomonas aeruginosa (strain UCBPP-PA14) OX=208963 GN=PA14_55940 PE=4 SV=1	3.136	13	1	1	1	70	7.1	4.82	2.45
Q02DK9	Zinc import ATP-binding protein ZnuC OS=Pseudomonas aeruginosa (strain UCBPP-PA14) OX=208963 GN=znuC PE=3 SV=1	3.112	6	1	1	1	269	29.1	7.93	2.31
A0A0H2Z6N0	Uncharacterized protein OS=Pseudomonas aeruginosa (strain UCBPP-PA14) OX=208963 GN=PA14_50860 PE=4 SV=1	3.088	6	1	1	1	269	27.3	7.97	4.04
A0A0H2ZHQ0	Two-component response regulator OS=Pseudomonas aeruginosa (strain UCBPP-PA14) OX=208963 GN=pmrA PE=4 SV=1	3.081	9	1	1	1	221	24.4	5.85	4.11
A0A0H2ZJI5	Putative peptide chain release factor OS=Pseudomonas aeruginosa (strain UCBPP-PA14) OX=208963 GN=prfH PE=3 SV=1	3.08	14	2	2	1	204	22.2	10.27	4.7		14651422
A0A0H2ZGV7	Di/tripeptide-binding protein 4 OS=Pseudomonas aeruginosa (strain UCBPP-PA14) OX=208963 GN=dppA4 PE=1 SV=1	3.068	3	1	1	1	533	58.8	6.62	3.43
A0A0H2ZA15	YcaO domain-containing protein OS=Pseudomonas aeruginosa (strain UCBPP-PA14) OX=208963 GN=PA14_39610 PE=4 SV=1	3.057	3	2	2	2	616	68	4.83	3.05		867442
A0A0H2ZGF7	Exodeoxyribonuclease I OS=Pseudomonas aeruginosa (strain UCBPP-PA14) OX=208963 GN=sbcB PE=4 SV=1	3.056	4	2	2	2	480	55.4	5.81	3.99
Q02EY3	Uroporphyrinogen decarboxylase OS=Pseudomonas aeruginosa (strain UCBPP-PA14) OX=208963 GN=hemE PE=3 SV=1	3.042	3	1	1	1	355	38.8	6.44	2.89
A0A0H2ZLL7	Probable major facilitator superfamily (MFS) transporter OS=Pseudomonas aeruginosa (strain UCBPP-PA14) OX=208963 GN=yajR PE=4 SV=1	2.988	5	2	2	2	462	48.8	9.09	1.81
A0A0H2ZHT4	Acetylornithine deacetylase OS=Pseudomonas aeruginosa (strain UCBPP-PA14) OX=208963 GN=argE PE=4 SV=1	2.988	4	1	1	1	384	42.2	5.29	3.38
A0A0H2ZGM8	Histidine kinase OS=Pseudomonas aeruginosa (strain UCBPP-PA14) OX=208963 GN=PA14_58320 PE=4 SV=1	2.977	3	1	1	1	422	46.7	6.74	2.54
A0A0H2Z9D3	GTP cyclohydrolase 1 OS=Pseudomonas aeruginosa (strain UCBPP-PA14) OX=208963 GN=folE2 PE=3 SV=1	2.969	4	1	1	1	181	20.2	7.46	2.21
A0A0H2ZH47	Putative exported protein OS=Pseudomonas aeruginosa (strain UCBPP-PA14) OX=208963 GN=yhjG PE=4 SV=1	2.968	3	1	1	1	689	74.3	8.91	3.72
A0A0H2ZFL1	Possible acetyltransferase, GNAT family OS=Pseudomonas aeruginosa (strain UCBPP-PA14) OX=208963 GN=PA14_12840 PE=4 SV=1	2.958	9	1	1	1	196	22.4	6.01	4.16
A0A0H2ZD77	Putative transcriptional regulator OS=Pseudomonas aeruginosa (strain UCBPP-PA14) OX=208963 GN=PA14_24920 PE=4 SV=1	2.955	4	1	1	1	343	38.8	6.6	4.05
A0A0H2ZCT5	Putative mMagnesium chelatase, subunit ChlI OS=Pseudomonas aeruginosa (strain UCBPP-PA14) OX=208963 GN=PA14_25990 PE=4 SV=1	2.949	3	1	2	1	337	36.4	5.76	4.58		230325
A0A0H2ZEZ2	HTH cro/C1-type domain-containing protein OS=Pseudomonas aeruginosa (strain UCBPP-PA14) OX=208963 GN=PA14_14860 PE=4 SV=1	2.943	3	1	1	1	347	36.1	5.19	2.72
A0A0H2ZD26	Putative lipoprotein OS=Pseudomonas aeruginosa (strain UCBPP-PA14) OX=208963 GN=PA14_25820 PE=4 SV=1	2.935	4	1	1	1	210	23.7	5.48	2.27
A0A0H2ZCX8	Putative lipoprotein releasing system, permease protein OS=Pseudomonas aeruginosa (strain UCBPP-PA14) OX=208963 GN=lolC PE=3 SV=1	2.931	2	1	2	1	416	45.3	9.04	3.97
A0A0H2ZDG0	Dihydrofolate synthase/folylpolyglutamate synthase OS=Pseudomonas aeruginosa (strain UCBPP-PA14) OX=208963 GN=folC PE=3 SV=1	2.93	5	1	2	1	429	46.6	5.17	7.22
A0A0H2ZF96	Molybdopterin molybdenumtransferase OS=Pseudomonas aeruginosa (strain UCBPP-PA14) OX=208963 GN=moeA1 PE=3 SV=1	2.927	2	1	2	1	407	43.2	6.2	4.02
A0A0H2ZHJ4	Putative hypoxanthine phosphoribosyltransferase OS=Pseudomonas aeruginosa (strain UCBPP-PA14) OX=208963 GN=hpt PE=4 SV=1	2.923	5	1	1	1	185	20.6	5.59	2.25
A0A0H2ZL56	Putative dinitrification protein NorD OS=Pseudomonas aeruginosa (strain UCBPP-PA14) OX=208963 GN=norD PE=4 SV=1	2.918	2	1	1	1	612	69.5	7.78	3.41
A0A0H2ZA26	Acyl carrier protein OS=Pseudomonas aeruginosa (strain UCBPP-PA14) OX=208963 GN=acpP PE=3 SV=1	2.916	11	1	1	1	79	8.9	4.15	2.71		78423992
A0A0H2ZHH2	Putative oxidoreductase OS=Pseudomonas aeruginosa (strain UCBPP-PA14) OX=208963 GN=PA14_61150 PE=4 SV=1	2.883	1	1	1	1	943	103.6	7.42	2.13
A0A0H2ZDM4	Putative 7,8-dihydro-8-oxoguanine-triphosphatase OS=Pseudomonas aeruginosa (strain UCBPP-PA14) OX=208963 GN=mutT PE=4 SV=1	2.883	13	1	1	1	145	16.9	5.02	3.23
A0A0H2ZHG3	Putative ABC transporter, ATP-binding protein OS=Pseudomonas aeruginosa (strain UCBPP-PA14) OX=208963 GN=PA14_60790 PE=4 SV=1	2.872	6	1	1	1	228	24.6	7.03	2.84
A0A0H2Z872	Putative permease of ABC transporter OS=Pseudomonas aeruginosa (strain UCBPP-PA14) OX=208963 GN=gltK PE=3 SV=1	2.856	4	1	2	1	222	24.6	9.47	4.81
A0A0H2ZJP9	Uncharacterized protein OS=Pseudomonas aeruginosa (strain UCBPP-PA14) OX=208963 GN=PA14_03250 PE=4 SV=1	2.802	2	1	1	1	538	61.3	5.27	2.01
A0A0H2ZFQ1	Uncharacterized protein OS=Pseudomonas aeruginosa (strain UCBPP-PA14) OX=208963 GN=PA14_12360 PE=4 SV=1	2.8	10	1	2	1	110	12.6	5.24	6.6
A0A0H2ZF82	2Fe-2S ferredoxin OS=Pseudomonas aeruginosa (strain UCBPP-PA14) OX=208963 GN=fdx2 PE=3 SV=1	2.789	9	1	1	1	112	12.2	4.41	2.42		3680998
A0A0H2ZKG5	3-carboxy-cis,cis-muconate cycloisomerase OS=Pseudomonas aeruginosa (strain UCBPP-PA14) OX=208963 GN=pcaB PE=4 SV=1	2.788	2	1	1	1	459	49.1	6.28	2.62
A0A0H2ZI94	ABC_trans_aux domain-containing protein OS=Pseudomonas aeruginosa (strain UCBPP-PA14) OX=208963 GN=PA14_65590 PE=4 SV=1	2.774	3	1	1	1	236	25.7	9.19	2.23
A0A0H2ZE39	Uncharacterized protein OS=Pseudomonas aeruginosa (strain UCBPP-PA14) OX=208963 GN=PA14_20530 PE=4 SV=1	2.766	5	1	1	1	158	18.4	5.1	2.43
A0A0H2ZDE9	Two-component response regulator GltR OS=Pseudomonas aeruginosa (strain UCBPP-PA14) OX=208963 GN=gltR PE=4 SV=1	2.755	3	1	1	1	242	27.4	5.92	2.24
A0A0H2ZIX4	Adenine DNA glycosylase OS=Pseudomonas aeruginosa (strain UCBPP-PA14) OX=208963 GN=mutY PE=3 SV=1	2.737	2	1	1	1	355	39.3	8.43	1.63
A0A0H2ZK56	Protein-glutamate O-methyltransferase OS=Pseudomonas aeruginosa (strain UCBPP-PA14) OX=208963 GN=pilK PE=4 SV=1	2.736	3	1	1	1	291	33.3	7.71	2.57
Q02HQ1	Uracil-DNA glycosylase OS=Pseudomonas aeruginosa (strain UCBPP-PA14) OX=208963 GN=ung PE=3 SV=1	2.73	6	1	1	1	231	26	8.02	2.62
A0A0H2Z954	Cbb3-type cytochrome c oxidase subunit OS=Pseudomonas aeruginosa (strain UCBPP-PA14) OX=208963 GN=ccoP PE=3 SV=1	2.723	5	2	2	1	318	34.6	6.11	4.32
Q02RT0	Exodeoxyribonuclease 7 large subunit OS=Pseudomonas aeruginosa (strain UCBPP-PA14) OX=208963 GN=xseA PE=3 SV=1	2.709	2	1	1	1	459	51.2	10.78	0
A0A0H2ZKQ1	Tyrosine--tRNA ligase OS=Pseudomonas aeruginosa (strain UCBPP-PA14) OX=208963 GN=tyrZ PE=3 SV=1	2.704	2	1	1	1	399	44.1	5.82	2.01
A0A0H2ZFI9	GTP 3',8-cyclase OS=Pseudomonas aeruginosa (strain UCBPP-PA14) OX=208963 GN=moaA1 PE=3 SV=1	2.681	4	1	1	1	329	36.6	8.27	2.73		1.61744e+06
A0A0H2Z8G5	T3SS_ExsE domain-containing protein OS=Pseudomonas aeruginosa (strain UCBPP-PA14) OX=208963 GN=PA14_42410 PE=4 SV=1	2.681	15	1	1	1	81	8.7	10.39	3.55
A0A0H2ZIM2	Lipopolysaccharide core heptose(I) kinase OS=Pseudomonas aeruginosa (strain UCBPP-PA14) OX=208963 GN=waaP PE=3 SV=1	2.679	3	1	1	1	268	31.3	9.86	2.28
A0A0H2ZK08	Uncharacterized protein OS=Pseudomonas aeruginosa (strain UCBPP-PA14) OX=208963 GN=PA14_02520 PE=4 SV=1	2.674	14	1	1	1	70	7.8	4.92	2.3
Q02U23	Homoserine O-succinyltransferase OS=Pseudomonas aeruginosa (strain UCBPP-PA14) OX=208963 GN=metXS PE=3 SV=1	2.658	3	1	1	1	379	41.8	6.02	2.67
A0A0H2ZJ41	Uncharacterized protein OS=Pseudomonas aeruginosa (strain UCBPP-PA14) OX=208963 GN=PA14_01200 PE=4 SV=1	2.641	4	1	1	1	363	39.4	8.75	2.35
A0A0H2ZI14	Putative binding protein component of ABC transporter OS=Pseudomonas aeruginosa (strain UCBPP-PA14) OX=208963 GN=PA14_64900 PE=3 SV=1	2.636	8	2	2	2	374	39.7	6.81	3.51
Q02S14	UPF0213 protein PA14_14150 OS=Pseudomonas aeruginosa (strain UCBPP-PA14) OX=208963 GN=PA14_14150 PE=3 SV=1	2.604	9	1	1	1	104	11.2	9.32	2.32
A0A0H2ZED8	Uncharacterized protein OS=Pseudomonas aeruginosa (strain UCBPP-PA14) OX=208963 GN=PA14_19600 PE=4 SV=1	2.595	13	1	1	1	112	12.4	5.97	2.41
Q02RZ9	Ribosomal RNA large subunit methyltransferase F OS=Pseudomonas aeruginosa (strain UCBPP-PA14) OX=208963 GN=rlmF PE=3 SV=1	2.595	3	1	1	1	336	37.6	8.85	2.61
Q02EN8	Protein-export protein SecB OS=Pseudomonas aeruginosa (strain UCBPP-PA14) OX=208963 GN=secB PE=3 SV=1	2.594	6	1	1	1	163	18.1	4.59	2.97
A0A0H2ZC49	Putative transcriptional regulator, LysR family OS=Pseudomonas aeruginosa (strain UCBPP-PA14) OX=208963 GN=PA14_30450 PE=3 SV=1	2.592	3	1	1	1	298	32.3	6.04	2.35
A0A0H2ZC03	Putative transcriptional regulator OS=Pseudomonas aeruginosa (strain UCBPP-PA14) OX=208963 GN=bphR PE=3 SV=1	2.587	6	1	1	1	331	36.7	6.54	3.18
A0A0H2Z761	Probable thioredoxin OS=Pseudomonas aeruginosa (strain UCBPP-PA14) OX=208963 GN=helX PE=4 SV=1	2.582	6	1	1	1	154	16.9	5.2	2.65
A0A0H2ZHP7	Cyclic diguanosine monophosphate-binding protein OS=Pseudomonas aeruginosa (strain UCBPP-PA14) OX=208963 GN=PA14_60970 PE=4 SV=1	2.572	11	1	1	1	125	14.6	4.91	2.51
A0A0H2ZJK3	Putative oxidoreductase, FMN-binding OS=Pseudomonas aeruginosa (strain UCBPP-PA14) OX=208963 GN=PA14_71260 PE=3 SV=1	2.55	4	2	2	2	686	75.7	6.01	2.41
A0A0H2ZHP9	Penicillin-binding protein 1B OS=Pseudomonas aeruginosa (strain UCBPP-PA14) OX=208963 GN=mrcB PE=3 SV=1	2.54	2	1	1	1	774	85.4	9.22	2.14
A0A0H2ZB33	Fructokinase OS=Pseudomonas aeruginosa (strain UCBPP-PA14) OX=208963 GN=mtlZ PE=4 SV=1	2.528	5	1	1	1	310	33.2	6	3.54
Q02K26	Adenine phosphoribosyltransferase OS=Pseudomonas aeruginosa (strain UCBPP-PA14) OX=208963 GN=apt PE=3 SV=1	2.527	5	1	1	1	182	19.8	4.98	3		5.76783e+06
Q02TE1	Putative prophage major tail sheath protein OS=Pseudomonas aeruginosa (strain UCBPP-PA14) OX=208963 GN=gpFI PE=1 SV=1	2.512	3	1	1	1	386	41.2	5.62	2.62		1.56357e+06
A0A0H2Z7P1	Histidine kinase OS=Pseudomonas aeruginosa (strain UCBPP-PA14) OX=208963 GN=lemA PE=4 SV=1	2.5	1	1	1	1	925	101	5.08	2
A0A0H2Z7E7	Putative binding protein component of ABC transporter OS=Pseudomonas aeruginosa (strain UCBPP-PA14) OX=208963 GN=ybeJ PE=4 SV=1	2.457	4	1	1	1	302	33	8.27	2.08
A0A0H2ZAU1	DUF1911 domain-containing protein OS=Pseudomonas aeruginosa (strain UCBPP-PA14) OX=208963 GN=PA14_36250 PE=4 SV=1	2.427	3	1	1	1	294	32.8	5.31	1.78
A0A0H2Z8Z6	tRNA-uridine aminocarboxypropyltransferase OS=Pseudomonas aeruginosa (strain UCBPP-PA14) OX=208963 GN=PA14_46020 PE=4 SV=1	2.412	3	1	1	1	203	22.2	9.44	2.16
A0A0H2ZKQ9	p-hydroxybenzoate hydroxylase OS=Pseudomonas aeruginosa (strain UCBPP-PA14) OX=208963 GN=pobA PE=4 SV=1	2.412	4	1	1	1	394	44.3	7.01	2.45
A0A0H2Z7D5	Serine protease OS=Pseudomonas aeruginosa (strain UCBPP-PA14) OX=208963 GN=PA14_47090 PE=3 SV=1	2.41	3	1	1	1	642	71	7.93	2.73		1.62403e+06
Q02KT5	Glutamine--tRNA ligase OS=Pseudomonas aeruginosa (strain UCBPP-PA14) OX=208963 GN=glnS PE=3 SV=1	2.402	2	1	1	1	556	62.9	5.85	2.98
A0A0H2ZES0	Outer membrane protein assembly factor BamA OS=Pseudomonas aeruginosa (strain UCBPP-PA14) OX=208963 GN=bamA PE=3 SV=1	2.395	1	1	1	1	794	88	5.16	2.43
A0A0H2ZE61	Putativ isomerase OS=Pseudomonas aeruginosa (strain UCBPP-PA14) OX=208963 GN=PA14_20960 PE=4 SV=1	2.38	16	1	1	1	141	15.9	5.73	3.87
Q02L76	5-methyltetrahydropteroyltriglutamate--homocysteine methyltransferase OS=Pseudomonas aeruginosa (strain UCBPP-PA14) OX=208963 GN=metE PE=3 SV=1	2.363	1	1	1	1	766	86.1	5.86	2.36
A0A0H2ZGH9	Uncharacterized protein OS=Pseudomonas aeruginosa (strain UCBPP-PA14) OX=208963 GN=PA14_56210 PE=4 SV=1	2.362	6	1	1	1	268	30.5	8.48	2.95
A0A0H2ZG66	Putative iron-sulfur cluster-binding protein OS=Pseudomonas aeruginosa (strain UCBPP-PA14) OX=208963 GN=fixG PE=4 SV=1	2.348	2	1	1	1	573	63.9	9.41	2.65
A0A0H2ZJV7	Putative acyl-CoA thioester hydrolase OS=Pseudomonas aeruginosa (strain UCBPP-PA14) OX=208963 GN=PA14_72810 PE=3 SV=1	2.323	9	1	1	1	188	21.2	7.39	3.2
A0A0H2ZHT5	Cyclic nucleotide-binding domain-containing protein OS=Pseudomonas aeruginosa (strain UCBPP-PA14) OX=208963 GN=PA14_62260 PE=4 SV=1	2.267	4	1	2	1	265	29.6	5.39	5.39
A0A0H2Z805	Putative transcriptional regulator OS=Pseudomonas aeruginosa (strain UCBPP-PA14) OX=208963 GN=PA14_48190 PE=4 SV=1	2.261	5	1	1	1	186	21.1	7.4	2.9
A0A0H2Z9H2	Two-component response regulator KdpE OS=Pseudomonas aeruginosa (strain UCBPP-PA14) OX=208963 GN=kdpE PE=4 SV=1	2.26	4	1	1	1	230	25.4	5.94	2.51
Q02FU1	Aspartate 1-decarboxylase OS=Pseudomonas aeruginosa (strain UCBPP-PA14) OX=208963 GN=panD PE=3 SV=1	2.243	6	1	2	1	126	13.9	6.62	0
Q02SK9	Exodeoxyribonuclease 7 small subunit OS=Pseudomonas aeruginosa (strain UCBPP-PA14) OX=208963 GN=xseB PE=3 SV=1	2.22	9	1	1	1	80	9	4.28	2.24
A0A0H2Z8R7	Putative transmembrane sensor OS=Pseudomonas aeruginosa (strain UCBPP-PA14) OX=208963 GN=PA14_46650 PE=4 SV=1	2.218	4	1	1	1	280	30.6	10.08	2.41
A0A0H2Z9K4	Putative esterase OS=Pseudomonas aeruginosa (strain UCBPP-PA14) OX=208963 GN=PA14_43300 PE=4 SV=1	2.217	2	1	1	1	345	37.6	5.16	1.97
A0A0H2ZEZ8	Uncharacterized protein OS=Pseudomonas aeruginosa (strain UCBPP-PA14) OX=208963 GN=PA14_16180 PE=4 SV=1	2.195	2	1	1	1	688	75.8	5.22	3.3
A0A0H2Z7Q7	Probable cold-shock protein OS=Pseudomonas aeruginosa (strain UCBPP-PA14) OX=208963 GN=PA14_51840 PE=4 SV=1	2.191	4	1	1	1	204	21.6	9.86	2.24
A0A0H2ZGK9	Sacchrp_dh_NADP domain-containing protein OS=Pseudomonas aeruginosa (strain UCBPP-PA14) OX=208963 GN=PA14_56730 PE=4 SV=1	2.186	5	1	1	1	352	37.8	8.13	3.6
A0A0H2ZIY4	Histidine kinase OS=Pseudomonas aeruginosa (strain UCBPP-PA14) OX=208963 GN=PA14_68230 PE=4 SV=1	2.184	2	1	1	1	612	68.5	8.95	3.09
A0A0H2ZBV6	Uncharacterized protein OS=Pseudomonas aeruginosa (strain UCBPP-PA14) OX=208963 GN=PA14_31690 PE=4 SV=1	2.184	1	1	1	1	1221	130.4	5.58	2.43		156036
A0A0H2Z7U6	Putative beta-barrel assembly-enhancing protease OS=Pseudomonas aeruginosa (strain UCBPP-PA14) OX=208963 GN=PA14_51320 PE=3 SV=1	2.173	2	1	1	1	477	53	8.09	0
A0A0H2ZA36	Histidine kinase OS=Pseudomonas aeruginosa (strain UCBPP-PA14) OX=208963 GN=PA14_38740 PE=4 SV=1	2.141	2	1	1	1	594	65	6.29	2.78
A0A0H2ZGD2	Nuclease SbcCD subunit D OS=Pseudomonas aeruginosa (strain UCBPP-PA14) OX=208963 GN=sbcD PE=3 SV=1	2.131	2	1	1	1	409	45.4	5.5	1.66
A0A0H2Z9A7	Histidine kinase OS=Pseudomonas aeruginosa (strain UCBPP-PA14) OX=208963 GN=kdpD PE=4 SV=1	2.126	2	1	1	1	885	96.9	6.23	2.54		91593
Q02TH9	Multifunctional CCA protein OS=Pseudomonas aeruginosa (strain UCBPP-PA14) OX=208963 GN=cca PE=3 SV=1	2.116	2	1	1	1	410	45.6	6.9	1.75
A0A0H2ZID3	Lipopolysaccharide heptosyltransferase I OS=Pseudomonas aeruginosa (strain UCBPP-PA14) OX=208963 GN=waaC PE=4 SV=1	2.103	3	1	1	1	354	39.6	8.78	2.03
A0A0H2ZDT5	Single-stranded-DNA-specific exonuclease RecJ OS=Pseudomonas aeruginosa (strain UCBPP-PA14) OX=208963 GN=recJ PE=3 SV=1	2.098	1	1	2	1	571	62.2	5.96	1.75		1.22069e+06
A0A0H2Z7I6	ExoU OS=Pseudomonas aeruginosa (strain UCBPP-PA14) OX=208963 GN=exoU PE=4 SV=1	2.082	3	1	2	1	687	73.9	6.01	5.26
A0A0H2Z8S1	Methionine synthase OS=Pseudomonas aeruginosa (strain UCBPP-PA14) OX=208963 GN=metH PE=3 SV=1	2.066	1	1	1	1	1234	135	4.98	2.33		206091
A0A0H2ZDC6	Ribosome modulation factor OS=Pseudomonas aeruginosa (strain UCBPP-PA14) OX=208963 GN=rmf PE=3 SV=1	2.059	16	1	1	1	70	8.1	11.14	2.65
A0A0H2ZGF1	Uncharacterized protein OS=Pseudomonas aeruginosa (strain UCBPP-PA14) OX=208963 GN=PA14_61010 PE=4 SV=1	2.047	12	1	1	1	84	9.7	6.38	2.88
Q02EZ6	K(+)/H(+) antiporter NhaP2 OS=Pseudomonas aeruginosa (strain UCBPP-PA14) OX=208963 GN=nhaP2 PE=3 SV=2	2.034	1	1	1	1	580	61.5	6.47	0
A0A0H2ZIG3	Formyltetrahydrofolate deformylase OS=Pseudomonas aeruginosa (strain UCBPP-PA14) OX=208963 GN=purU2 PE=3 SV=1	2.025	3	1	1	1	285	32.3	6.64	2.28
A0A0H2Z6G9	Putative lipoprotein OS=Pseudomonas aeruginosa (strain UCBPP-PA14) OX=208963 GN=PA14_51260 PE=4 SV=1	2.006	4	1	1	1	396	43	5.05	2.16
A0A0H2ZFH9	Fe(III) dicitrate transport protein FecA OS=Pseudomonas aeruginosa (strain UCBPP-PA14) OX=208963 GN=fecA PE=3 SV=1	1.993	1	1	1	1	784	85.4	5.67	1.92
A0A0H2ZKJ1	Putative transcriptional regulator OS=Pseudomonas aeruginosa (strain UCBPP-PA14) OX=208963 GN=chpD PE=4 SV=1	1.993	3	1	1	1	264	28.8	9.42	1.94		192179
Q02EN5	2,3-bisphosphoglycerate-independent phosphoglycerate mutase OS=Pseudomonas aeruginosa (strain UCBPP-PA14) OX=208963 GN=gpmI PE=3 SV=1	1.969	3	1	1	1	515	55.6	5.21	2.3
A0A0H2ZHC5	Type IV B pilus Protein OS=Pseudomonas aeruginosa (strain UCBPP-PA14) OX=208963 GN=pilR2 PE=3 SV=1	1.925	4	1	1	1	359	39.7	9.64	0
A0A0H2Z7E5	Uncharacterized protein OS=Pseudomonas aeruginosa (strain UCBPP-PA14) OX=208963 GN=PA14_52090 PE=4 SV=1	1.918	14	1	2	1	84	9.5	5.96	6.87		4.22047e+06
A0A0H2Z6T6	Flagellar M-ring protein OS=Pseudomonas aeruginosa (strain UCBPP-PA14) OX=208963 GN=fliF PE=3 SV=1	1.912	3	1	1	1	598	64	5.14	2.62
A0A0H2ZFJ4	Uncharacterized protein OS=Pseudomonas aeruginosa (strain UCBPP-PA14) OX=208963 GN=PA14_56990 PE=4 SV=1	1.906	4	1	1	1	228	25.8	7.44	1.76
A0A0H2ZH58	Lipopolysaccharide biosynthetic protein LpxO1 OS=Pseudomonas aeruginosa (strain UCBPP-PA14) OX=208963 GN=lpxO1 PE=4 SV=1	1.898	5	1	1	1	299	34.6	9.69	0
A0A0H2ZGQ8	Putative oxidoreductase, aldo/keto reductase famil OS=Pseudomonas aeruginosa (strain UCBPP-PA14) OX=208963 GN=PA14_57600 PE=4 SV=1	1.896	2	1	1	1	345	38.6	5.87	1.99
A0A0H2ZJ30	Glycine cleavage system H protein OS=Pseudomonas aeruginosa (strain UCBPP-PA14) OX=208963 GN=gcvH1 PE=3 SV=1	1.89	7	1	1	1	129	13.6	4.22	0
A0A0H2ZGQ0	Tryptophan--tRNA ligase OS=Pseudomonas aeruginosa (strain UCBPP-PA14) OX=208963 GN=trpS PE=3 SV=1	1.866	3	1	1	1	448	48.9	5.97	3.65
A0A0H2ZEB2	Putative flavodoxin OS=Pseudomonas aeruginosa (strain UCBPP-PA14) OX=208963 GN=mioC PE=4 SV=1	1.849	6	1	1	1	150	15.9	4.61	2.26
A0A0H2Z742	Haemagg_act domain-containing protein OS=Pseudomonas aeruginosa (strain UCBPP-PA14) OX=208963 GN=PA14_55400 PE=4 SV=1	1.838	0	1	1	1	4177	429	4.87	3.43
A0A0H2Z8I4	Uncharacterized protein OS=Pseudomonas aeruginosa (strain UCBPP-PA14) OX=208963 GN=PA14_47130 PE=3 SV=1	1.82	6	1	1	1	110	11.6	6.55	1.61
A0A0H2ZA20	Putative hydroxylase molybdopterin-containing subunit OS=Pseudomonas aeruginosa (strain UCBPP-PA14) OX=208963 GN=PA14_39530 PE=4 SV=1	1.812	2	1	1	1	329	35.6	8.4	1.84
A0A0H2Z7R3	Uncharacterized protein OS=Pseudomonas aeruginosa (strain UCBPP-PA14) OX=208963 GN=PA14_50950 PE=4 SV=1	1.811	12	1	2	1	66	7.4	7.66	4.16		628654
A0A0H2ZC41	Putative transcriptional regulator, LuxR family OS=Pseudomonas aeruginosa (strain UCBPP-PA14) OX=208963 GN=PA14_30580 PE=4 SV=1	1.807	3	1	1	1	268	30.6	5.29	1.98
A0A0H2ZLP8	Putative lytic enzyme OS=Pseudomonas aeruginosa (strain UCBPP-PA14) OX=208963 GN=lys PE=4 SV=1	1.805	4	1	1	1	209	22.9	9.44	2.02
A0A0H2ZEF3	Probable permease of ABC taurine transporter OS=Pseudomonas aeruginosa (strain UCBPP-PA14) OX=208963 GN=PA14_12960 PE=3 SV=1	1.792	4	1	1	1	272	29.4	10.73	2.2
A0A0H2ZFP1	Uncharacterized protein OS=Pseudomonas aeruginosa (strain UCBPP-PA14) OX=208963 GN=PA14_12370 PE=4 SV=1	1.785	4	1	1	1	182	19.6	4.68	1.81
A0A0H2ZFL6	Probable ATP-dependent RNA helicase OS=Pseudomonas aeruginosa (strain UCBPP-PA14) OX=208963 GN=PA14_12760 PE=3 SV=1	1.78	4	1	1	1	449	48.5	9.99	2.91
A0A0H2ZE11	Putative acyl carrier protein OS=Pseudomonas aeruginosa (strain UCBPP-PA14) OX=208963 GN=PA14_20940 PE=4 SV=1	1.765	34	1	1	1	79	8.9	4.46	5.26		7588265
A0A0H2Z768	Phospholipase C OS=Pseudomonas aeruginosa (strain UCBPP-PA14) OX=208963 GN=plcH PE=3 SV=1	1.758	2	1	1	1	730	82.6	6.47	2.67
A0A0H2Z8L5	3-dmu-9_3-mt domain-containing protein OS=Pseudomonas aeruginosa (strain UCBPP-PA14) OX=208963 GN=PA14_46720 PE=4 SV=1	1.753	11	1	1	1	132	14.7	5.02	2.16
A0A0H2ZFG3	Putative Mg2+ and Co2+ transporter CorC OS=Pseudomonas aeruginosa (strain UCBPP-PA14) OX=208963 GN=PA14_12300 PE=4 SV=1	1.749	2	1	1	1	279	31.5	4.94	2.01
A0A0H2ZFW3	Protein CyaE OS=Pseudomonas aeruginosa (strain UCBPP-PA14) OX=208963 GN=ompK PE=3 SV=1	1.74	2	1	1	1	471	50.6	6.81	2.06
A0A0H2ZDV2	Putative signal-transduction protein OS=Pseudomonas aeruginosa (strain UCBPP-PA14) OX=208963 GN=PA14_22370 PE=4 SV=1	1.734	2	1	1	1	599	66.5	6.4	2.63
A0A0H2ZE13	Uncharacterized protein OS=Pseudomonas aeruginosa (strain UCBPP-PA14) OX=208963 GN=PA14_15130 PE=4 SV=1	1.734	5	1	1	1	190	21.1	8.31	2.29
Q02G28	Uracil phosphoribosyltransferase OS=Pseudomonas aeruginosa (strain UCBPP-PA14) OX=208963 GN=upp PE=3 SV=1	1.728	4	1	1	1	212	22.9	6.96	1.71
A0A0H2ZDE6	Putative ATP-binding component of ABC transporter OS=Pseudomonas aeruginosa (strain UCBPP-PA14) OX=208963 GN=gltK PE=4 SV=1	1.726	2	1	1	1	386	42.2	7.43	2
A0A0H2ZCE3	Putative NADH dehydrogenase, FAD-containing subunit OS=Pseudomonas aeruginosa (strain UCBPP-PA14) OX=208963 GN=PA14_29320 PE=3 SV=1	1.723	2	1	1	1	401	42.6	5.27	0
A0A0H2ZI03	Putative hemin degrading factor OS=Pseudomonas aeruginosa (strain UCBPP-PA14) OX=208963 GN=phuS PE=4 SV=1	1.719	6	1	1	1	354	39.1	5.95	3.5
A0A0H2ZJQ7	Uncharacterized protein OS=Pseudomonas aeruginosa (strain UCBPP-PA14) OX=208963 GN=PA14_72210 PE=4 SV=1	1.716	2	1	1	1	379	41	6.8	1.65
A0A0H2ZJX6	Putative RND efflux membrane fusion protein OS=Pseudomonas aeruginosa (strain UCBPP-PA14) OX=208963 GN=PA14_01960 PE=3 SV=1	1.708	3	1	1	1	356	38.3	8.66	2.63
A0A0H2Z8S4	Putative permease of ABC transporter OS=Pseudomonas aeruginosa (strain UCBPP-PA14) OX=208963 GN=gltJ PE=3 SV=1	1.702	6	1	1	1	248	27.6	9.06	3.1
A0A0H2Z7R1	TolA protein OS=Pseudomonas aeruginosa (strain UCBPP-PA14) OX=208963 GN=tolA PE=4 SV=1	1.699	2	1	1	1	347	37.9	9.51	1.88
A0A0H2ZGK6	Release factor glutamine methyltransferase OS=Pseudomonas aeruginosa (strain UCBPP-PA14) OX=208963 GN=prmC PE=3 SV=1	1.676	3	1	1	1	276	30.5	5.53	1.72
A0A0H2ZFM9	NYN domain-containing protein OS=Pseudomonas aeruginosa (strain UCBPP-PA14) OX=208963 GN=PA14_12750 PE=4 SV=1	1.671	4	1	1	1	167	18.1	7.33	0
A0A0H2ZEC8	Putative class II aldolase/adducin domain protein OS=Pseudomonas aeruginosa (strain UCBPP-PA14) OX=208963 GN=PA14_19700 PE=4 SV=1	1.652	3	1	1	1	259	28	6.58	2.04
Q02V63	Methionyl-tRNA formyltransferase OS=Pseudomonas aeruginosa (strain UCBPP-PA14) OX=208963 GN=fmt PE=3 SV=1	1.65	6	1	1	1	314	33	6.73	3.23
A0A0H2Z7G2	Uncharacterized protein OS=Pseudomonas aeruginosa (strain UCBPP-PA14) OX=208963 GN=PA14_51940 PE=4 SV=1	1.639	6	1	2	1	127	14.1	6.68	4.12		21612914
Q02RC2	1-deoxy-D-xylulose 5-phosphate reductoisomerase OS=Pseudomonas aeruginosa (strain UCBPP-PA14) OX=208963 GN=dxr PE=3 SV=1	1.636	3	1	1	1	396	42.5	5.88	1.71		2.44522e+06
Q02I93	23S rRNA (uracil(1939)-C(5))-methyltransferase RlmD OS=Pseudomonas aeruginosa (strain UCBPP-PA14) OX=208963 GN=rlmD PE=3 SV=1	1.629	1	1	1	1	450	49	7.77	0
A0A0H2ZGD0	Putative transcriptional regulator OS=Pseudomonas aeruginosa (strain UCBPP-PA14) OX=208963 GN=PA14_56620 PE=4 SV=1	1.627	8	1	1	1	100	11.6	6.3	1.79
A0A0H2ZAR7	Uncharacterized protein OS=Pseudomonas aeruginosa (strain UCBPP-PA14) OX=208963 GN=PA14_36560 PE=4 SV=1	1.614	6	1	1	1	121	14.1	8.84	1.75
A0A0H2Z946	3-oxoadipate CoA-transferase OS=Pseudomonas aeruginosa (strain UCBPP-PA14) OX=208963 GN=scoB PE=3 SV=1	1.614	6	1	1	1	218	23.2	4.94	3.63
Q02T91	50S ribosomal protein L11 OS=Pseudomonas aeruginosa (strain UCBPP-PA14) OX=208963 GN=rplK PE=3 SV=1	1.613	6	1	1	1	143	14.9	9.74	2		1353709
A0A0H2Z9V1	Putative regulatory protein OS=Pseudomonas aeruginosa (strain UCBPP-PA14) OX=208963 GN=PA14_39770 PE=4 SV=1	1.613	3	1	1	1	515	57.1	5.91	0
A0A0H2ZGL4	RecBCD enzyme subunit RecC OS=Pseudomonas aeruginosa (strain UCBPP-PA14) OX=208963 GN=recC PE=3 SV=1	1.577	1	1	1	1	1171	132.5	5.59	1.69
A0A0H2ZEX5	Uncharacterized protein OS=Pseudomonas aeruginosa (strain UCBPP-PA14) OX=208963 GN=PA14_16580 PE=4 SV=1	1.558	2	1	1	1	431	48.6	6.48	1.87
A0A0H2Z8P9	Putative solute-binding protein OS=Pseudomonas aeruginosa (strain UCBPP-PA14) OX=208963 GN=PA14_41110 PE=4 SV=1	1.551	3	1	1	1	609	70	9.73	3.58
A0A0H2Z7G7	Basic amino acid, basic peptide and imipenem outer membrane porin OprD OS=Pseudomonas aeruginosa (strain UCBPP-PA14) OX=208963 GN=oprD PE=3 SV=1	1.533	3	1	1	1	443	48.2	5.05	2.71
A0A0H2ZD90	MOSC domain-containing protein OS=Pseudomonas aeruginosa (strain UCBPP-PA14) OX=208963 GN=PA14_24980 PE=4 SV=1	1.521	3	1	1	1	268	29.6	6.14	1.95
A0A0H2ZA75	Pyoverdine synthetase D OS=Pseudomonas aeruginosa (strain UCBPP-PA14) OX=208963 GN=pvdD PE=4 SV=1	1.521	1	1	1	1	2448	273.6	5.35	1.94
Q02NZ3	Protease HtpX OS=Pseudomonas aeruginosa (strain UCBPP-PA14) OX=208963 GN=htpX PE=3 SV=1	1.518	3	1	2	1	291	31.6	7.61	4.35
A0A0H2Z938	Putative D-aminopeptidase OS=Pseudomonas aeruginosa (strain UCBPP-PA14) OX=208963 GN=PA14_45210 PE=3 SV=1	1.513	2	1	1	1	366	38.5	5.83	2.16
A0A0H2Z8M6	Uncharacterized protein OS=Pseudomonas aeruginosa (strain UCBPP-PA14) OX=208963 GN=PA14_47120 PE=4 SV=1	1.507	6	1	1	1	170	18.4	5.97	2.45
A0A0H2ZA35	Putative exported oxidoreductase OS=Pseudomonas aeruginosa (strain UCBPP-PA14) OX=208963 GN=PA14_40200 PE=4 SV=1	1.476	1	1	1	1	731	77.6	7.12	2.65
A0A0H2ZFA3	DNA polymerase holoenzyme chi subunit OS=Pseudomonas aeruginosa (strain UCBPP-PA14) OX=208963 GN=holC PE=4 SV=1	1.47	8	1	1	1	142	16.1	6.19	1.94
A0A0H2Z7K7	Probable C4-dicarboxylate transporter OS=Pseudomonas aeruginosa (strain UCBPP-PA14) OX=208963 GN=dctQ PE=4 SV=1	1.463	5	1	1	1	212	23	5.97	0
A0A0H2ZAT9	Histidine kinase OS=Pseudomonas aeruginosa (strain UCBPP-PA14) OX=208963 GN=PA14_30700 PE=4 SV=1	1.452	2	1	1	1	992	109	6.1	3.06
A0A0H2ZJL3	Uncharacterized protein OS=Pseudomonas aeruginosa (strain UCBPP-PA14) OX=208963 GN=PA14_71430 PE=4 SV=1	1.45	3	1	1	1	813	90.5	5.22	2.72
A0A0H2ZK52	Glutathione synthetase OS=Pseudomonas aeruginosa (strain UCBPP-PA14) OX=208963 GN=gshB PE=3 SV=1	1.443	3	1	1	1	317	35.7	5.97	2.76
A0A0H2ZEG6	Uncharacterized protein OS=Pseudomonas aeruginosa (strain UCBPP-PA14) OX=208963 GN=PA14_12740 PE=4 SV=1	1.41	13	1	1	1	191	19.8	4.32	2
A0A0H2ZCC8	Type II secretion system core protein G OS=Pseudomonas aeruginosa (strain UCBPP-PA14) OX=208963 GN=hplT PE=3 SV=1	1.407	8	1	1	1	144	15.6	5.54	3.41
A0A0H2ZEN3	Putative DNA-binding response regulator, LuxR family OS=Pseudomonas aeruginosa (strain UCBPP-PA14) OX=208963 GN=PA14_17670 PE=4 SV=1	1.407	6	1	1	1	217	23.5	5.11	2.12
A0A0H2Z9H1	Type III export protein PscD OS=Pseudomonas aeruginosa (strain UCBPP-PA14) OX=208963 GN=pscD PE=4 SV=1	1.401	1	1	1	1	432	47.7	5.62	1.61		264403
A0A0H2Z750	Uncharacterized protein OS=Pseudomonas aeruginosa (strain UCBPP-PA14) OX=208963 GN=PA14_53590 PE=4 SV=1	1.401	3	1	1	1	423	47.5	9.25	2.38
Q02QE8	Phosphonates import ATP-binding protein PhnC 2 OS=Pseudomonas aeruginosa (strain UCBPP-PA14) OX=208963 GN=phnC2 PE=3 SV=1	1.391	3	1	1	1	267	28.6	9.7	0
A0A0H2ZDC9	Type II secretion system protein L OS=Pseudomonas aeruginosa (strain UCBPP-PA14) OX=208963 GN=xcpY PE=3 SV=1	1.381	3	1	1	1	382	41.3	5.17	2.04
A0A0H2ZJ92	Uncharacterized protein OS=Pseudomonas aeruginosa (strain UCBPP-PA14) OX=208963 GN=PA14_69520 PE=4 SV=1	1.369	1	1	1	1	1174	129.2	7.01	2.02
A0A0H2Z7F4	Uncharacterized protein OS=Pseudomonas aeruginosa (strain UCBPP-PA14) OX=208963 GN=PA14_51950 PE=4 SV=1	1.356	17	1	1	1	64	7.3	6.79	2.85
A0A0H2ZAC4	Putative cysteine proteases OS=Pseudomonas aeruginosa (strain UCBPP-PA14) OX=208963 GN=PA14_38080 PE=4 SV=1	1.342	3	1	1	1	624	70.1	6.11	3.48
A0A0H2ZL77	Heme chaperone HemW OS=Pseudomonas aeruginosa (strain UCBPP-PA14) OX=208963 GN=PA14_05040 PE=3 SV=1	1.323	4	1	1	1	384	42.6	5.57	2.47		2.2472e+06
A0A0H2ZJ08	Heat shock protein 15 OS=Pseudomonas aeruginosa (strain UCBPP-PA14) OX=208963 GN=hslR PE=3 SV=1	1.32	6	1	1	1	131	14.7	9.98	2.2
A0A0H2ZBI5	Putative deaminase OS=Pseudomonas aeruginosa (strain UCBPP-PA14) OX=208963 GN=PA14_32340 PE=4 SV=1	1.32	11	1	1	1	151	16.3	6.77	2.36
A0A0H2ZFI5	Putative membrane fusion protein OS=Pseudomonas aeruginosa (strain UCBPP-PA14) OX=208963 GN=PA14_56880 PE=3 SV=1	1.293	2	1	1	1	376	40.9	5.91	1.86
A0A0H2ZEA0	Phosphonate metabolism protein OS=Pseudomonas aeruginosa (strain UCBPP-PA14) OX=208963 GN=phnM PE=4 SV=1	1.292	3	1	1	1	387	41.6	6.2	2.94
A0A0H2ZC52	Uncharacterized protein OS=Pseudomonas aeruginosa (strain UCBPP-PA14) OX=208963 GN=PA14_29120 PE=4 SV=1	1.284	2	1	1	1	361	40.2	6.15	2.07
A0A0H2Z7L4	Flagellum-specific ATP synthase FliI OS=Pseudomonas aeruginosa (strain UCBPP-PA14) OX=208963 GN=fliI PE=4 SV=1	1.282	2	1	1	1	451	48.6	6.73	0
A0A0H2Z8N5	Uncharacterized protein OS=Pseudomonas aeruginosa (strain UCBPP-PA14) OX=208963 GN=PA14_46510 PE=4 SV=1	1.271	2	1	1	1	452	49.4	9.11	1.76
A0A0H2Z9I0	Putative metallothionein OS=Pseudomonas aeruginosa (strain UCBPP-PA14) OX=208963 GN=PA14_36890 PE=4 SV=1	1.27	23	1	1	1	79	8.3	4.61	0		38051.6
A0A0H2ZJQ3	Uncharacterized protein OS=Pseudomonas aeruginosa (strain UCBPP-PA14) OX=208963 GN=PA14_03320 PE=4 SV=1	1.261	3	1	1	1	373	41	5.59	0
A0A0H2Z9H0	Fimbrial subunit CupA4 OS=Pseudomonas aeruginosa (strain UCBPP-PA14) OX=208963 GN=cupA4 PE=4 SV=1	1.26	9	1	1	1	453	47.4	5.74	0
A0A0H2ZII5	Phage_base_V domain-containing protein OS=Pseudomonas aeruginosa (strain UCBPP-PA14) OX=208963 GN=PA14_67230 PE=3 SV=1	1.253	2	1	1	1	790	87.8	6.02	0
Q02G12	Glutamate racemase OS=Pseudomonas aeruginosa (strain UCBPP-PA14) OX=208963 GN=murI PE=3 SV=1	1.249	5	1	1	1	265	28.3	5.5	2.27
A0A0H2ZD23	Uncharacterized protein OS=Pseudomonas aeruginosa (strain UCBPP-PA14) OX=208963 GN=PA14_19830 PE=4 SV=1	1.241	2	1	1	1	456	50.7	8.82	2.47
A0A0H2ZGG8	Probable peptidoglycan glycosyltransferase FtsW OS=Pseudomonas aeruginosa (strain UCBPP-PA14) OX=208963 GN=ftsW PE=3 SV=1	1.241	4	1	1	1	399	43.7	6.89	2.17
A0A0H2ZJA0	Putative transcriptional regulator, AraC family OS=Pseudomonas aeruginosa (strain UCBPP-PA14) OX=208963 GN=PA14_02030 PE=4 SV=1	1.237	3	1	1	1	265	29.8	8.76	2.39
A0A0H2ZEM2	Uncharacterized protein OS=Pseudomonas aeruginosa (strain UCBPP-PA14) OX=208963 GN=PA14_11700 PE=4 SV=1	1.23	3	1	1	1	276	31.4	5.24	2.18
A0A0H2ZLG1	Putative short chain alcohol dehydrogenase OS=Pseudomonas aeruginosa (strain UCBPP-PA14) OX=208963 GN=PA14_08440 PE=3 SV=1	1.221	3	1	1	1	266	29.1	10.13	1.71
A0A0H2ZGZ0	Uncharacterized protein OS=Pseudomonas aeruginosa (strain UCBPP-PA14) OX=208963 GN=PA14_58820 PE=4 SV=1	1.216	6	1	1	1	156	17.6	9.04	2.15		190163
A0A0H2ZKN2	Putative transcriptional regulator OS=Pseudomonas aeruginosa (strain UCBPP-PA14) OX=208963 GN=PA14_06210 PE=4 SV=1	1.193	7	1	1	1	189	20.4	7.12	2.16
A0A0H2ZIM3	Putative outer membrane protein OS=Pseudomonas aeruginosa (strain UCBPP-PA14) OX=208963 GN=opmG PE=3 SV=1	1.191	2	1	1	1	492	52.8	7.44	1.72
A0A0H2ZBW7	TrbF-like protein OS=Pseudomonas aeruginosa (strain UCBPP-PA14) OX=208963 GN=trbF PE=4 SV=1	1.168	6	1	1	1	234	26	9.66	2.88		289261
A0A0H2ZEF0	Putative transcriptional regulator, AraC family OS=Pseudomonas aeruginosa (strain UCBPP-PA14) OX=208963 GN=PA14_19800 PE=4 SV=1	1.161	2	1	1	1	247	28.3	8.6	1.73
A0A0H2ZIQ4	Putative cell division protein OS=Pseudomonas aeruginosa (strain UCBPP-PA14) OX=208963 GN=PA14_66760 PE=4 SV=1	1.14	6	1	1	1	231	25.1	10.18	0
Q02H19	Transcriptional regulator MraZ OS=Pseudomonas aeruginosa (strain UCBPP-PA14) OX=208963 GN=mraZ PE=3 SV=1	1.129	11	1	1	1	151	17.1	5.25	2.3		970111
A0A0H2Z963	Uncharacterized protein OS=Pseudomonas aeruginosa (strain UCBPP-PA14) OX=208963 GN=PA14_44900 PE=3 SV=1	1.119	3	1	1	1	842	93.5	6.29	0
A0A0H2ZFB8	Uncharacterized protein OS=Pseudomonas aeruginosa (strain UCBPP-PA14) OX=208963 GN=PA14_14140 PE=4 SV=1	1.118	3	1	1	1	233	26.3	7.81	1.76
A0A0H2ZDE5	Putative porin OS=Pseudomonas aeruginosa (strain UCBPP-PA14) OX=208963 GN=PA14_17890 PE=3 SV=1	1.114	4	1	1	1	416	45.7	7.43	2.31		6.59235e+06
A0A0H2Z8P3	Putative ATP-binding component of ABC transporter OS=Pseudomonas aeruginosa (strain UCBPP-PA14) OX=208963 GN=gltL PE=3 SV=1	1.111	3	1	1	1	244	26.9	6.73	1.64
A0A0H2ZGA2	RND efflux membrane fusion protein OS=Pseudomonas aeruginosa (strain UCBPP-PA14) OX=208963 GN=mexH PE=3 SV=1	1.104	3	1	1	1	370	39.1	8.1	1.97
A0A0H2ZH38	Uncharacterized protein OS=Pseudomonas aeruginosa (strain UCBPP-PA14) OX=208963 GN=PA14_58260 PE=4 SV=1	1.097	15	1	1	1	212	24	9.89	0
A0A0H2Z7S0	Probable two-component response regulator OS=Pseudomonas aeruginosa (strain UCBPP-PA14) OX=208963 GN=PA14_49440 PE=4 SV=1	1.096	3	1	1	1	236	26.4	5.08	2.3
A0A0H2ZCK7	DUF1232 domain-containing protein OS=Pseudomonas aeruginosa (strain UCBPP-PA14) OX=208963 GN=PA14_21830 PE=4 SV=1	1.096	8	1	1	1	143	16.1	10.54	2.85
A0A0H2ZIC5	Putative short chain dehydrogenase OS=Pseudomonas aeruginosa (strain UCBPP-PA14) OX=208963 GN=PA14_66520 PE=4 SV=1	1.086	5	1	1	1	309	34	10.35	2.61		1170899712
A0A0H2ZLV9	Putative tail formation protein OS=Pseudomonas aeruginosa (strain UCBPP-PA14) OX=208963 GN=gpU PE=4 SV=1	1.079	4	1	1	1	290	31.3	9.66	2.31
A0A0H2ZKE6	G domain-containing protein OS=Pseudomonas aeruginosa (strain UCBPP-PA14) OX=208963 GN=PA14_04510 PE=4 SV=1	1.065	3	1	1	1	459	49.9	6.71	2.17
A0A0H2ZL85	Putative glutathione S-transferase OS=Pseudomonas aeruginosa (strain UCBPP-PA14) OX=208963 GN=PA14_06120 PE=4 SV=1	1.062	9	1	1	1	206	23.3	7.42	0		45659.2
A0A0H2Z9U4	Putative tonB-dependent receptor protein OS=Pseudomonas aeruginosa (strain UCBPP-PA14) OX=208963 GN=ufrA PE=3 SV=1	1.061	3	1	1	1	804	86.4	6.34	0
A0A0H2ZDX6	Histidine kinase OS=Pseudomonas aeruginosa (strain UCBPP-PA14) OX=208963 GN=PA14_21700 PE=3 SV=1	1.051	1	1	1	1	1159	127.4	8.12	0
A0A0H2ZDH5	Peptidyl-prolyl cis-trans isomerase OS=Pseudomonas aeruginosa (strain UCBPP-PA14) OX=208963 GN=ppiA PE=3 SV=1	1.048	6	1	1	1	187	20.2	8.13	3.04
A0A0H2ZD66	Putative ATP-dependent RNA helicase OS=Pseudomonas aeruginosa (strain UCBPP-PA14) OX=208963 GN=srmB PE=3 SV=1	1.031	2	1	1	1	446	49	9.77	2.46
A0A0H2ZGV9	Colicin immunity protein OS=Pseudomonas aeruginosa (strain UCBPP-PA14) OX=208963 GN=PA14_59230 PE=4 SV=1	1.006	13	1	1	1	108	12.5	9.2	0		424826
A0A0H2ZAU6	Putative transcriptional regulator, LysR family OS=Pseudomonas aeruginosa (strain UCBPP-PA14) OX=208963 GN=PA14_36180 PE=3 SV=1	1.001	4	1	1	1	315	35	6.62	2.64
A0A0H2ZK24	Uncharacterized protein OS=Pseudomonas aeruginosa (strain UCBPP-PA14) OX=208963 GN=PA14_00910 PE=4 SV=1	1	2	1	1	1	1102	121.4	6.18	2.1
A0A0H2ZG84	Putative pilus assembly protein OS=Pseudomonas aeruginosa (strain UCBPP-PA14) OX=208963 GN=PA14_55790 PE=4 SV=1	0.977	5	1	2	1	168	18	7.09	4.21		319394
A0A0H2ZFH0	Putative ABC-type proline/glycine betaine transpor OS=Pseudomonas aeruginosa (strain UCBPP-PA14) OX=208963 GN=PA14_13580 PE=3 SV=1	0.976	4	1	1	1	387	43.4	5.82	0
A0A0H2Z7G0	Lactamase_B domain-containing protein OS=Pseudomonas aeruginosa (strain UCBPP-PA14) OX=208963 GN=ycbL PE=4 SV=1	26.866	63	7	9	7	213	23.5	6.2	31.17	617546330
A0A0H2ZA43	Putative transcriptional regulator, LysR family OS=Pseudomonas aeruginosa (strain UCBPP-PA14) OX=208963 GN=PA14_40550 PE=3 SV=1	41.242	55	12	13	12	287	32.4	6.15	41.75	4.05826e+08
A0A0H2ZJW9	Probable chromosome-partitioning protein ParB OS=Pseudomonas aeruginosa (strain UCBPP-PA14) OX=208963 GN=parB PE=3 SV=1	48.389	58	14	18	14	290	31.9	9.39	55.07	2.83494e+08
A0A0H2ZCY1	Putative acyl-CoA dehydrogenase OS=Pseudomonas aeruginosa (strain UCBPP-PA14) OX=208963 GN=PA14_26700 PE=3 SV=1	29.075	23	8	9	8	386	42.7	6.34	26.83	119432468
Q02RV3	GTPase Der OS=Pseudomonas aeruginosa (strain UCBPP-PA14) OX=208963 GN=der PE=3 SV=1	50.403	36	14	14	14	493	55	8.98	40.61	1.04054e+08
Q02T88	50S ribosomal protein L7/L12 OS=Pseudomonas aeruginosa (strain UCBPP-PA14) OX=208963 GN=rplL PE=3 SV=1	5.347	16	2	3	2	122	12.5	4.7	4.32	98879832
A0A0H2ZHY3	MOSC domain-containing protein OS=Pseudomonas aeruginosa (strain UCBPP-PA14) OX=208963 GN=PA14_64470 PE=4 SV=1	13.93	46	3	5	3	98	10.5	5.14	18.87	9.0218e+07
Q02T78	50S ribosomal protein L23 OS=Pseudomonas aeruginosa (strain UCBPP-PA14) OX=208963 GN=rplW PE=3 SV=1	15.849	33	5	8	5	99	10.9	10.05	17.19	7.97631e+07
A0A0H2ZH96	GTPase HflX OS=Pseudomonas aeruginosa (strain UCBPP-PA14) OX=208963 GN=hflX PE=3 SV=1	31.954	27	8	10	8	433	48.6	6.38	37.13	7.87206e+07
A0A0H2Z601	N-acetylmuramoyl-L-alanine amidase domain-containing protein OS=Pseudomonas aeruginosa (strain UCBPP-PA14) OX=208963 GN=PA14_53820 PE=4 SV=1	7.954	9	2	2	2	255	28.7	6.32	5.65	6.55704e+07
A0A0H2ZF93	Transcription termination/antitermination protein NusG OS=Pseudomonas aeruginosa (strain UCBPP-PA14) OX=208963 GN=nusG PE=3 SV=1	22.463	42	6	7	6	177	20.1	6	25.89	5.74227e+07
A0A0H2ZC22	6-carboxy-5,6,7,8-tetrahydropterin synthase OS=Pseudomonas aeruginosa (strain UCBPP-PA14) OX=208963 GN=ptpS PE=3 SV=1	15.364	42	4	4	4	118	13.8	6.43	10.15	52802726
A0A0H2ZJM0	Putative peptidyl-prolyl isomerase OS=Pseudomonas aeruginosa (strain UCBPP-PA14) OX=208963 GN=PA14_00310 PE=4 SV=1	28.021	22	9	10	9	428	48.7	9.2	24.04	5.27367e+07
Q02ML9	CRISPR-associated protein Csy1 OS=Pseudomonas aeruginosa (strain UCBPP-PA14) OX=208963 GN=csy1 PE=1 SV=1	16.777	14	5	6	5	434	49.1	7.47	19.26	4.65429e+07
Q02T72	50S ribosomal protein L29 OS=Pseudomonas aeruginosa (strain UCBPP-PA14) OX=208963 GN=rpmC PE=3 SV=1	11.545	46	2	4	2	63	7.2	10.27	11.29	4.44723e+07
A0A0H2ZBD0	Putative methyl-accepting chemotaxis protein OS=Pseudomonas aeruginosa (strain UCBPP-PA14) OX=208963 GN=PA14_28050 PE=3 SV=1	22.471	15	6	8	5	531	56.3	5.9	24.4	4.10141e+07
A0A0H2ZEV4	Uncharacterized protein OS=Pseudomonas aeruginosa (strain UCBPP-PA14) OX=208963 GN=PA14_10560 PE=4 SV=1	9.213	18	3	4	3	162	18.1	5.94	8.67	3.52993e+07
A0A0H2ZDH7	Nucleotide sugar epimerase/dehydratase WbpM OS=Pseudomonas aeruginosa (strain UCBPP-PA14) OX=208963 GN=wbpM PE=3 SV=1	31.634	15	8	9	8	665	74.6	9.29	32.28	35234592
Q02T90	50S ribosomal protein L1 OS=Pseudomonas aeruginosa (strain UCBPP-PA14) OX=208963 GN=rplA PE=3 SV=1	16.112	19	4	6	4	231	24.2	9.58	18.7	33083074
A0A0H2ZHF0	Putative transcriptional regulator, MerR family OS=Pseudomonas aeruginosa (strain UCBPP-PA14) OX=208963 GN=PA14_61620 PE=4 SV=1	12.566	15	5	5	5	299	33.9	7.9	11.97	2.99089e+07
A0A0H2Z835	Corrinoid adenosyltransferase OS=Pseudomonas aeruginosa (strain UCBPP-PA14) OX=208963 GN=cobO PE=3 SV=1	12.115	25	4	4	4	203	22.3	7.71	9.86	2.94581e+07
A0A0H2Z804	Cbb3-type cytochrome c oxidase subunit OS=Pseudomonas aeruginosa (strain UCBPP-PA14) OX=208963 GN=ccoP PE=3 SV=1	15.238	19	5	5	4	308	33.8	6.54	14.75	2.91558e+07
Q02T79	50S ribosomal protein L4 OS=Pseudomonas aeruginosa (strain UCBPP-PA14) OX=208963 GN=rplD PE=3 SV=1	11.774	16	3	5	3	200	21.6	9.91	13.37	2.79397e+07
A0A0H2ZHE1	Peptidyl-prolyl cis-trans isomerase OS=Pseudomonas aeruginosa (strain UCBPP-PA14) OX=208963 GN=fklB PE=3 SV=1	12.3	16	2	3	2	205	21.8	4.86	15.14	27160377
Q02RC7	Elongation factor Ts OS=Pseudomonas aeruginosa (strain UCBPP-PA14) OX=208963 GN=tsf PE=3 SV=1	29.565	35	8	8	8	289	30.6	5.29	26.07	26887496
A0A0H2ZH28	Cytoplasmic axial filament protein OS=Pseudomonas aeruginosa (strain UCBPP-PA14) OX=208963 GN=cafA PE=4 SV=1	28.001	19	7	8	7	485	54.6	5.35	26.42	2.61295e+07
Q02GB4	30S ribosomal protein S20 OS=Pseudomonas aeruginosa (strain UCBPP-PA14) OX=208963 GN=rpsT PE=3 SV=1	4.943	15	1	2	1	91	9.9	11.14	8.35	24996176
A0A0H2ZGP4	Ubiquinol-cytochrome c reductase iron-sulfur subunit OS=Pseudomonas aeruginosa (strain UCBPP-PA14) OX=208963 GN=PA14_57570 PE=3 SV=1	15.412	22	4	4	4	197	20.8	6.54	10.34	24251477
A0A0H2ZHQ9	Putative short-chain dehydrogenase OS=Pseudomonas aeruginosa (strain UCBPP-PA14) OX=208963 GN=PA14_63270 PE=4 SV=1	13.243	9	4	6	4	451	47.1	9.33	15.81	2.23709e+07
A0A0H2Z9R4	Putative transcriptional regulator OS=Pseudomonas aeruginosa (strain UCBPP-PA14) OX=208963 GN=PA14_42060 PE=3 SV=1	25.277	28	7	9	7	304	33.1	7.33	31.42	21516959
A0A0H2ZEX2	Putative outer membrane protein, OmpA OS=Pseudomonas aeruginosa (strain UCBPP-PA14) OX=208963 GN=PA14_16630 PE=4 SV=1	18.514	20	4	4	4	261	28.5	9.44	14.41	2.12667e+07
A0A0H2ZIS1	Putative LysR-family transcriptional regulator OS=Pseudomonas aeruginosa (strain UCBPP-PA14) OX=208963 GN=PA14_67170 PE=3 SV=1	17.301	21	5	5	5	318	34.3	9.07	15.27	21030610
A0A0H2ZKV4	Polyhydroxyalkanoate synthesis protein PhaF OS=Pseudomonas aeruginosa (strain UCBPP-PA14) OX=208963 GN=phaF PE=4 SV=1	8.237	9	3	4	3	309	30.5	10.33	8.42	20789500
Q02TT1	Malate synthase G OS=Pseudomonas aeruginosa (strain UCBPP-PA14) OX=208963 GN=glcB PE=3 SV=1	1.112	1	1	1	1	725	78.6	5.72	2.38	20462008
A0A0H2ZDW0	Putatative acetyltransferase OS=Pseudomonas aeruginosa (strain UCBPP-PA14) OX=208963 GN=PA14_20491 PE=4 SV=1	10.782	22	3	4	3	172	18.9	7.64	9.43	19552480
A0A0H2ZB24	CTP synthase (glutamine hydrolyzing) OS=Pseudomonas aeruginosa (strain UCBPP-PA14) OX=208963 GN=PA14_35240 PE=3 SV=1	12.375	12	4	4	4	356	39.1	7.17	11.5	1.80415e+07
Q02H15	Phosphoheptose isomerase OS=Pseudomonas aeruginosa (strain UCBPP-PA14) OX=208963 GN=gmhA PE=1 SV=1	16.697	35	4	4	4	197	21.4	5.08	15.03	1.78531e+07
A0A0H2Z8C0	Putative transcriptional regulator, LysR family OS=Pseudomonas aeruginosa (strain UCBPP-PA14) OX=208963 GN=yneJ PE=3 SV=1	9.352	10	3	4	3	290	31.6	6.55	10.47	17273937
Q02RW5	Co-chaperone protein HscB homolog OS=Pseudomonas aeruginosa (strain UCBPP-PA14) OX=208963 GN=hscB PE=3 SV=1	3.419	7	1	2	1	173	20.2	5	5.35	17267674
Q02NN7	Phenylalanine--tRNA ligase alpha subunit OS=Pseudomonas aeruginosa (strain UCBPP-PA14) OX=208963 GN=pheS PE=3 SV=1	18.486	20	7	9	7	338	38	5.92	20.65	1.72303e+07
Q02NN8	50S ribosomal protein L20 OS=Pseudomonas aeruginosa (strain UCBPP-PA14) OX=208963 GN=rplT PE=3 SV=1	9.771	17	3	3	3	118	13.4	11.74	8.27	17203412
Q02H54	Co-chaperonin GroES OS=Pseudomonas aeruginosa (strain UCBPP-PA14) OX=208963 GN=groES PE=3 SV=1	4.459	13	1	3	1	97	10.3	5.24	9.78	16744175
A0A0H2Z8E7	Putative enoyl-CoA hydratase/isomerase OS=Pseudomonas aeruginosa (strain UCBPP-PA14) OX=208963 GN=PA14_48200 PE=3 SV=1	22.176	28	6	7	6	265	28.6	5.74	22.99	1.65968e+07
Q02I65	Translational regulator CsrA OS=Pseudomonas aeruginosa (strain UCBPP-PA14) OX=208963 GN=csrA PE=3 SV=1	1.236	10	1	1	1	61	6.9	7.42	0	16119616
A0A0H2ZHK6	Putative lipoprotein OS=Pseudomonas aeruginosa (strain UCBPP-PA14) OX=208963 GN=PA14_61390 PE=4 SV=1	3.282	6	1	1	1	195	20.7	9.45	3.49	15611125
A0A0H2ZD99	Putative ABC transporter, ATP-binding protein OS=Pseudomonas aeruginosa (strain UCBPP-PA14) OX=208963 GN=PA14_18600 PE=4 SV=1	12.893	13	3	5	3	360	39.2	6.43	14.66	15574391
Q02N79	2-heptyl-3-hydroxy-4(1H)-quinolone synthase OS=Pseudomonas aeruginosa (strain UCBPP-PA14) OX=208963 GN=pqsH PE=1 SV=1	22.691	23	7	7	7	382	42	7.14	22.92	1.511e+07
Q02KH4	Acireductone dioxygenase OS=Pseudomonas aeruginosa (strain UCBPP-PA14) OX=208963 GN=mtnD PE=3 SV=1	10.793	25	3	3	3	181	20.5	5.27	12.52	14968149
A0A0H2ZAW0	Putative transcriptional regulator, LysR family OS=Pseudomonas aeruginosa (strain UCBPP-PA14) OX=208963 GN=PA14_35250 PE=3 SV=1	1.37	2	1	1	1	298	32.9	7.81	0	14091359
A0A0H2ZK28	ImpA_N domain-containing protein OS=Pseudomonas aeruginosa (strain UCBPP-PA14) OX=208963 GN=PA14_00990 PE=4 SV=1	1.527	2	1	1	1	344	36.6	4.56	1.85	13729529
A0A0H2ZAT8	Maltokinase OS=Pseudomonas aeruginosa (strain UCBPP-PA14) OX=208963 GN=PA14_36730 PE=3 SV=1	45.154	15	13	14	13	1100	124.4	5.86	43.61	1.33723e+07
Q02F86	50S ribosomal protein L9 OS=Pseudomonas aeruginosa (strain UCBPP-PA14) OX=208963 GN=rplI PE=3 SV=1	20.461	59	7	7	7	148	15.5	5.58	20.81	13237646
A0A0H2ZBR7	Putative lysR-family transcriptional regulator OS=Pseudomonas aeruginosa (strain UCBPP-PA14) OX=208963 GN=PA14_32360 PE=3 SV=1	29.485	31	7	8	7	292	32	6.18	29.5	1.27045e+07
A0A0H2ZKP0	Putative HIT family protein OS=Pseudomonas aeruginosa (strain UCBPP-PA14) OX=208963 GN=PA14_08420 PE=4 SV=1	5.783	14	2	3	2	112	12.7	6.67	6.58	12521004
A0A0H2Z960	Putative cytochrome c oxidase subunit OS=Pseudomonas aeruginosa (strain UCBPP-PA14) OX=208963 GN=ccoO PE=4 SV=1	4.184	6	1	1	1	202	22.8	7.9	2.54	12399714
Q02G05	4-diphosphocytidyl-2-C-methyl-D-erythritol kinase OS=Pseudomonas aeruginosa (strain UCBPP-PA14) OX=208963 GN=ispE PE=3 SV=1	11.415	15	4	4	4	282	30.9	6.62	9.18	1.23378e+07
A0A0H2ZGC1	Flavin-containing monooxygenase OS=Pseudomonas aeruginosa (strain UCBPP-PA14) OX=208963 GN=phzS PE=4 SV=1	25.52	21	7	8	7	402	43.5	6.05	24.46	1.2278e+07
A0A0H2ZCS4	Putative short chain dehydrogenas OS=Pseudomonas aeruginosa (strain UCBPP-PA14) OX=208963 GN=PA14_20980 PE=4 SV=1	8.984	12	3	3	3	304	32	8.63	9.2	1.22544e+07
A0A0H2ZEW4	Putative lipoprotein OS=Pseudomonas aeruginosa (strain UCBPP-PA14) OX=208963 GN=PA14_16640 PE=4 SV=1	10.454	24	3	5	3	134	14.4	8.13	12.07	11965412
A0A0H2ZDY2	Probable transcriptional regulator OS=Pseudomonas aeruginosa (strain UCBPP-PA14) OX=208963 GN=PA14_21970 PE=4 SV=1	3.208	7	2	2	2	238	26.8	8.32	0	1.18543e+07
A0A0H2Z784	Uncharacterized protein OS=Pseudomonas aeruginosa (strain UCBPP-PA14) OX=208963 GN=PA14_53120 PE=4 SV=1	1.589	4	1	1	1	260	29.9	6.52	2.58	11437399
A0A0H2Z8B6	ThiF domain-containing protein OS=Pseudomonas aeruginosa (strain UCBPP-PA14) OX=208963 GN=PA14_49350 PE=4 SV=1	7.005	13	2	2	2	270	28.9	8.72	7.17	11218269
A0A0H2ZFJ8	Putative methyltransferase OS=Pseudomonas aeruginosa (strain UCBPP-PA14) OX=208963 GN=PA14_57080 PE=4 SV=1	10.382	30	3	3	3	127	13.9	11.02	8.26	1.10712e+07
A0A0H2Z793	4HBT domain-containing protein OS=Pseudomonas aeruginosa (strain UCBPP-PA14) OX=208963 GN=PA14_51510 PE=4 SV=1	10.662	28	2	3	2	134	14.7	5.16	14	1.09369e+07
A0A0H2ZCZ2	Putative transcriptional regulator OS=Pseudomonas aeruginosa (strain UCBPP-PA14) OX=208963 GN=PA14_26570 PE=4 SV=1	16.669	25	5	6	5	212	23.2	7.5	19.62	10855274
A0A0H2ZAW3	Probable propionate catabolism operon regulator OS=Pseudomonas aeruginosa (strain UCBPP-PA14) OX=208963 GN=prpR PE=4 SV=1	7.046	5	2	3	2	473	52.4	7.88	5.53	1.04202e+07
A0A0H2ZDV7	Uncharacterized protein OS=Pseudomonas aeruginosa (strain UCBPP-PA14) OX=208963 GN=PA14_21940 PE=4 SV=1	20.002	23	4	5	4	269	30	6.15	18	1.0365e+07
A0A0H2ZEN1	HTH-type transcriptional regulator MetR OS=Pseudomonas aeruginosa (strain UCBPP-PA14) OX=208963 GN=metR PE=3 SV=1	13.957	14	4	4	4	306	34.2	5.83	11.29	10075493
A0A0H2ZHU9	Putative transcriptional regulator OS=Pseudomonas aeruginosa (strain UCBPP-PA14) OX=208963 GN=PA14_63880 PE=4 SV=1	11.871	25	4	6	4	186	20.5	7.56	16.79	9.99128e+06
A0A0H2Z6X8	ABC transporter domain-containing protein OS=Pseudomonas aeruginosa (strain UCBPP-PA14) OX=208963 GN=PA14_49480 PE=4 SV=1	10.414	8	3	3	3	595	68	8.35	11.26	9.98702e+06
A0A0H2ZB37	Uncharacterized protein OS=Pseudomonas aeruginosa (strain UCBPP-PA14) OX=208963 GN=PA14_35300 PE=4 SV=1	22.667	30	5	8	5	238	26.4	5.68	30.54	9.97323e+06
A0A0H2ZC17	Metallophos domain-containing protein OS=Pseudomonas aeruginosa (strain UCBPP-PA14) OX=208963 GN=PA14_24230 PE=4 SV=1	19.811	21	5	6	5	326	37.2	6.35	19.42	9.64912e+06
A0A0H2Z6U5	Uncharacterized protein OS=Pseudomonas aeruginosa (strain UCBPP-PA14) OX=208963 GN=PA14_50020 PE=4 SV=1	15.079	23	4	4	4	207	23	8.32	12.61	9379145
A0A0H2ZJY9	Protein-glutamate methylesterase/protein-glutamine glutaminase OS=Pseudomonas aeruginosa (strain UCBPP-PA14) OX=208963 GN=cheB PE=3 SV=1	24.029	23	6	6	6	349	37.4	8.29	21.29	9070186
A0A0H2ZDH8	tRNA(Ile)-lysidine synthase OS=Pseudomonas aeruginosa (strain UCBPP-PA14) OX=208963 GN=mesJ PE=3 SV=1	18.468	12	5	6	5	442	48.6	8.32	18.69	8.99667e+06
A0A0H2Z721	Uncharacterized protein OS=Pseudomonas aeruginosa (strain UCBPP-PA14) OX=208963 GN=PA14_48860 PE=4 SV=1	5.368	9	2	2	2	223	25.2	8.28	4.15	8.99372e+06
A0A0H2ZG50	Putative transcriptional regulator OS=Pseudomonas aeruginosa (strain UCBPP-PA14) OX=208963 GN=PA14_10010 PE=3 SV=1	18.177	14	6	6	6	496	53.3	9.55	17.11	8.83739e+06
A0A0H2ZD42	Electron transfer flavoprotein alpha-subunit OS=Pseudomonas aeruginosa (strain UCBPP-PA14) OX=208963 GN=etfA PE=3 SV=1	12.092	21	4	4	4	309	31.4	5.14	13.43	8661024
Q02PW7	Integration host factor subunit beta OS=Pseudomonas aeruginosa (strain UCBPP-PA14) OX=208963 GN=ihfB PE=3 SV=1	8.643	27	2	2	2	94	10.6	9.52	6.56	8605612
A0A0H2ZEU3	Spermidine acetyltransferase OS=Pseudomonas aeruginosa (strain UCBPP-PA14) OX=208963 GN=PA14_10740 PE=4 SV=1	4.971	11	2	2	2	169	18.9	9.98	2.69	8.53578e+06
A0A0H2ZFI8	Ubiquinone biosynthesis protein UbiV OS=Pseudomonas aeruginosa (strain UCBPP-PA14) OX=208963 GN=ubiV PE=3 SV=1	16.447	24	5	6	5	296	32.7	5.71	20.16	8511001
A0A0H2ZBM9	Putative transcriptional regulator, GntR family OS=Pseudomonas aeruginosa (strain UCBPP-PA14) OX=208963 GN=PA14_26590 PE=3 SV=1	14.011	11	5	5	5	479	53.5	9.2	11.29	8344889
A0A0H2ZIP6	Uncharacterized protein OS=Pseudomonas aeruginosa (strain UCBPP-PA14) OX=208963 GN=PA14_68460 PE=4 SV=1	7.306	20	1	1	1	135	12.3	10.83	6.33	8266041
A0A0H2Z7G9	Peptidoglycan-associated protein OS=Pseudomonas aeruginosa (strain UCBPP-PA14) OX=208963 GN=oprL PE=3 SV=1	14.018	27	3	5	3	168	17.9	6.34	20.03	8.20604e+06
A0A0H2ZCH9	Methionine aminopeptidase OS=Pseudomonas aeruginosa (strain UCBPP-PA14) OX=208963 GN=mapB PE=3 SV=1	13.24	21	4	6	4	260	28.6	7.24	19.23	8.15168e+06
A0A0H2ZCQ1	Putative ABC transporter, ATP-binding protein OS=Pseudomonas aeruginosa (strain UCBPP-PA14) OX=208963 GN=yadG PE=4 SV=1	3.355	3	1	1	1	310	34.5	6.33	2.73	8.13846e+06
A0A0H2ZBA0	Putative glyceraldehyde-3-phosphate dehydrogenase OS=Pseudomonas aeruginosa (strain UCBPP-PA14) OX=208963 GN=gapB PE=4 SV=1	24.569	18	7	7	7	541	59.9	6.37	22.92	8068840
A0A0H2ZCS3	Acyl-coenzyme A dehydrogenase OS=Pseudomonas aeruginosa (strain UCBPP-PA14) OX=208963 GN=yafH PE=3 SV=1	13.958	6	3	3	3	815	88.7	6.04	10.21	7.96435e+06
A0A0H2ZBS5	Electron transfer flavoprotein beta-subunit OS=Pseudomonas aeruginosa (strain UCBPP-PA14) OX=208963 GN=etfB PE=3 SV=1	11.993	13	3	3	3	249	26.4	8.98	11.08	7959931
A0A0H2ZGR2	APH domain-containing protein OS=Pseudomonas aeruginosa (strain UCBPP-PA14) OX=208963 GN=PA14_62230 PE=4 SV=1	35.137	21	9	10	9	520	58.3	6.07	30.17	7.91765e+06
Q02S84	Cyclic pyranopterin monophosphate synthase OS=Pseudomonas aeruginosa (strain UCBPP-PA14) OX=208963 GN=moaC PE=3 SV=1	18.888	41	5	7	5	160	17.3	7.02	26.7	7896109
A0A0H2ZKE8	Nitric-oxide reductase subunit C OS=Pseudomonas aeruginosa (strain UCBPP-PA14) OX=208963 GN=norC PE=4 SV=1	3.697	14	2	2	2	146	16.3	6.77	5.28	7.7903e+06
A0A0H2ZFD3	Probable two-component response regulator OS=Pseudomonas aeruginosa (strain UCBPP-PA14) OX=208963 GN=PA14_12780 PE=4 SV=1	8.749	11	2	2	2	209	23.1	6.54	7.23	7.63941e+06
A0A0H2ZFT6	Putative DNA-binding response regulator OS=Pseudomonas aeruginosa (strain UCBPP-PA14) OX=208963 GN=PA14_58300 PE=4 SV=1	12.309	17	3	4	3	186	20.6	5.78	14.73	6911777
A0A0H2ZFN3	Outer membrane protein OprG OS=Pseudomonas aeruginosa (strain UCBPP-PA14) OX=208963 GN=oprG PE=4 SV=1	7.707	13	2	2	2	232	25.2	5.12	8.27	6.8261e+06
A0A0H2ZE26	Putative HIT family protein OS=Pseudomonas aeruginosa (strain UCBPP-PA14) OX=208963 GN=PA14_21440 PE=4 SV=1	3.466	8	1	1	1	145	16.1	6.18	2.98	6.80882e+06
A0A0H2ZCU7	Putative glycosyltransferase OS=Pseudomonas aeruginosa (strain UCBPP-PA14) OX=208963 GN=PA14_20700 PE=4 SV=1	10.648	14	4	4	4	263	29.9	6.8	9.94	6.67544e+06
Q02DK6	Methionine import ATP-binding protein MetN 2 OS=Pseudomonas aeruginosa (strain UCBPP-PA14) OX=208963 GN=metN2 PE=3 SV=1	16.002	17	4	4	4	335	36.7	6.61	14	6675132
A0A0H2ZHN9	Putative multiple antibiotic resistance protein MarR OS=Pseudomonas aeruginosa (strain UCBPP-PA14) OX=208963 GN=PA14_68110 PE=4 SV=1	6.779	14	2	2	2	156	17	8.37	5.5	6.66387e+06
Q02DF1	ATP synthase subunit delta OS=Pseudomonas aeruginosa (strain UCBPP-PA14) OX=208963 GN=atpH PE=3 SV=1	3.442	6	1	1	1	178	19.2	6.05	3.22	6.45153e+06
A0A0H2ZJI1	CENP-V/GFA domain-containing protein OS=Pseudomonas aeruginosa (strain UCBPP-PA14) OX=208963 GN=PA14_72130 PE=3 SV=1	11.495	22	2	3	2	139	15.2	5.92	13.77	6.29093e+06
A0A0H2Z8I9	Putative transcriptional regulator OS=Pseudomonas aeruginosa (strain UCBPP-PA14) OX=208963 GN=PA14_47080 PE=3 SV=1	17.806	18	5	6	5	302	33.6	9.35	18.23	6.25611e+06
A0A0H2ZBM3	Putative transcriptional regulator, LysR family OS=Pseudomonas aeruginosa (strain UCBPP-PA14) OX=208963 GN=PA14_31780 PE=3 SV=1	13.72	17	4	6	4	303	33.6	6.99	18.86	6.1387e+06
A0A0H2ZL81	Iron-sulfur cluster carrier protein OS=Pseudomonas aeruginosa (strain UCBPP-PA14) OX=208963 GN=mrp PE=3 SV=1	3.949	4	1	2	1	364	38.9	5.43	6.43	6.12643e+06
A0A0H2ZKB1	Spermidine/putrescine import ATP-binding protein PotA OS=Pseudomonas aeruginosa (strain UCBPP-PA14) OX=208963 GN=spuF PE=3 SV=1	6.19	7	2	2	2	384	42.8	6.47	3.37	6.06119e+06
A0A0H2ZI29	GGDEF domain-containing protein OS=Pseudomonas aeruginosa (strain UCBPP-PA14) OX=208963 GN=PA14_65090 PE=4 SV=1	11.862	7	3	3	3	673	74.7	8.31	8.76	5.94626e+06
A0A0H2ZC92	Putative NAD dependent epimerase/dehydratase OS=Pseudomonas aeruginosa (strain UCBPP-PA14) OX=208963 GN=orfM PE=4 SV=1	21.221	23	6	7	6	317	34.9	8.66	19.94	5.80233e+06
A0A0H2ZJ60	ATP-dependent DNA helicase RecG OS=Pseudomonas aeruginosa (strain UCBPP-PA14) OX=208963 GN=recG PE=3 SV=1	24.84	11	5	7	5	691	76.1	7.3	31.75	5.7898e+06
A0A0H2ZIC2	Replicative DNA helicase OS=Pseudomonas aeruginosa (strain UCBPP-PA14) OX=208963 GN=dnaB PE=3 SV=1	15.516	9	3	3	3	464	51.6	5.08	12.57	5.76767e+06
A0A0H2ZEH9	Putative transcriptional regulator, LysR family OS=Pseudomonas aeruginosa (strain UCBPP-PA14) OX=208963 GN=PA14_17380 PE=3 SV=1	12.596	17	4	4	4	302	34.1	8.05	10	5.73715e+06
Q02K94	3-oxoacyl-[acyl-carrier-protein] synthase 1 OS=Pseudomonas aeruginosa (strain UCBPP-PA14) OX=208963 GN=fabB PE=1 SV=1	5.396	7	2	2	2	405	42.9	5.48	7.07	5660148
Q02PX3	Phosphoserine aminotransferase OS=Pseudomonas aeruginosa (strain UCBPP-PA14) OX=208963 GN=serC PE=3 SV=1	20.685	19	6	6	6	361	39.9	5.1	17.97	5.6522e+06
A0A0H2ZIW7	Alginate regulatory protein AlgP OS=Pseudomonas aeruginosa (strain UCBPP-PA14) OX=208963 GN=algP PE=4 SV=1	3.169	4	2	2	2	352	34.5	10.59	3.67	5641292
A0A0H2Z918	Uncharacterized protein OS=Pseudomonas aeruginosa (strain UCBPP-PA14) OX=208963 GN=PA14_44580 PE=3 SV=1	9.87	16	2	3	2	179	19.6	4.92	11.32	5.60782e+06
A0A0H2Z8S8	Putative two-component response regulator OS=Pseudomonas aeruginosa (strain UCBPP-PA14) OX=208963 GN=PA14_45880 PE=4 SV=1	14.314	27	5	5	5	229	25.7	6.43	13.59	5.44921e+06
A0A0H2ZFC3	Putative long-chain-fatty-acid-CoA ligase OS=Pseudomonas aeruginosa (strain UCBPP-PA14) OX=208963 GN=PA14_14060 PE=4 SV=1	17.242	12	5	6	5	632	68.9	6.21	21.35	5.38703e+06
A0A0H2Z9A9	Selenide, water dikinase OS=Pseudomonas aeruginosa (strain UCBPP-PA14) OX=208963 GN=selD PE=3 SV=1	11.755	18	5	6	5	344	36.3	5.03	16.36	5.35728e+06
Q02NQ8	Ecotin OS=Pseudomonas aeruginosa (strain UCBPP-PA14) OX=208963 GN=eco PE=3 SV=1	12.245	26	3	4	3	156	17.3	7.28	12.39	5320161
A0A0H2ZA46	Transcriptional regulator, LysR family OS=Pseudomonas aeruginosa (strain UCBPP-PA14) OX=208963 GN=PA14_39160 PE=3 SV=1	9.718	17	3	3	3	311	34.7	7.21	8.3	5315950
A0A0H2Z736	Uncharacterized protein OS=Pseudomonas aeruginosa (strain UCBPP-PA14) OX=208963 GN=PA14_48560 PE=4 SV=1	19.542	21	5	7	5	292	34.1	6.54	20.78	5.29122e+06
A0A0H2ZGN5	UDP-N-acetylmuramoyl-tripeptide--D-alanyl-D-alanine ligase OS=Pseudomonas aeruginosa (strain UCBPP-PA14) OX=208963 GN=murF PE=3 SV=1	16.38	11	4	5	4	458	47.4	6.55	17.94	5.2568e+06
A0A0H2ZEL7	Uncharacterized protein OS=Pseudomonas aeruginosa (strain UCBPP-PA14) OX=208963 GN=PA14_16730 PE=4 SV=1	2.989	12	2	2	2	288	32.5	6.35	2.68	5.25216e+06
A0A0H2ZH21	Single-stranded DNA-binding protein OS=Pseudomonas aeruginosa (strain UCBPP-PA14) OX=208963 GN=PA14_59150 PE=4 SV=1	6.54	14	2	2	2	156	17.8	5.34	5.45	5.20135e+06
A0A0H2ZLR9	DNA primase OS=Pseudomonas aeruginosa (strain UCBPP-PA14) OX=208963 GN=dnaG PE=3 SV=1	16.956	9	5	5	5	664	74.1	7.25	15.36	5.16945e+06
Q02TB6	Anthranilate phosphoribosyltransferase OS=Pseudomonas aeruginosa (strain UCBPP-PA14) OX=208963 GN=trpD PE=3 SV=1	2.652	3	1	1	1	349	37.4	5.78	2.57	5131366
A0A0H2ZDH3	S-(hydroxymethyl)glutathione dehydrogenase OS=Pseudomonas aeruginosa (strain UCBPP-PA14) OX=208963 GN=adhC PE=3 SV=1	5.666	5	2	3	2	370	39.2	5.69	7.08	5.07103e+06
Q02G60	Ribosomal RNA large subunit methyltransferase G OS=Pseudomonas aeruginosa (strain UCBPP-PA14) OX=208963 GN=rlmG PE=3 SV=1	20.755	22	6	6	6	374	40.5	8.46	18.53	4.90488e+06
A0A0H2ZJT3	Putative sensory box/GGDEF domain/EAL domain protein OS=Pseudomonas aeruginosa (strain UCBPP-PA14) OX=208963 GN=PA14_03720 PE=4 SV=1	19.711	10	6	6	6	760	86.3	6.34	15.53	4.87034e+06
A0A0H2ZJ38	Aminopeptidase P OS=Pseudomonas aeruginosa (strain UCBPP-PA14) OX=208963 GN=pepP PE=4 SV=1	2.194	2	1	1	1	444	49.7	5.43	1.84	4747536
A0A0H2ZFX9	Uncharacterized protein OS=Pseudomonas aeruginosa (strain UCBPP-PA14) OX=208963 GN=PA14_58840 PE=4 SV=1	10.444	12	2	2	2	209	24.2	9.19	7.48	4.73069e+06
A0A0H2ZIK4	Uncharacterized protein OS=Pseudomonas aeruginosa (strain UCBPP-PA14) OX=208963 GN=PA14_67700 PE=4 SV=1	1.58	5	1	1	1	155	17.1	10.46	1.74	4.70748e+06
A0A0H2Z5X4	Signal peptidase I OS=Pseudomonas aeruginosa (strain UCBPP-PA14) OX=208963 GN=lepB PE=3 SV=1	9.252	10	3	3	3	284	32.1	8.48	7.25	4.52658e+06
A0A0H2ZKJ5	Ribosomal RNA small subunit methyltransferase A OS=Pseudomonas aeruginosa (strain UCBPP-PA14) OX=208963 GN=ksgA PE=3 SV=1	4.518	8	2	2	2	268	30.1	7.75	5.19	4.52141e+06
Q02K46	Ribosomal RNA large subunit methyltransferase M OS=Pseudomonas aeruginosa (strain UCBPP-PA14) OX=208963 GN=rlmM PE=3 SV=1	2.435	2	1	1	1	352	40.2	8.37	2.12	4.50353e+06
A0A0H2ZD57	3-oxoacyl-[acyl-carrier-protein] synthase 2 OS=Pseudomonas aeruginosa (strain UCBPP-PA14) OX=208963 GN=fabF1 PE=3 SV=1	11.715	12	3	3	3	414	43.5	5.96	11	4.37661e+06
A0A0H2ZJG4	Putative aldolase OS=Pseudomonas aeruginosa (strain UCBPP-PA14) OX=208963 GN=PA14_02740 PE=4 SV=1	9.336	12	3	3	3	260	28.4	6.46	8.07	4.30093e+06
Q02PX7	Ubiquinone biosynthesis O-methyltransferase OS=Pseudomonas aeruginosa (strain UCBPP-PA14) OX=208963 GN=ubiG PE=3 SV=1	16.976	26	4	7	4	232	25.9	6.16	28.17	4.27505e+06
A0A0H2ZGL0	Bifunctional ligase/repressor BirA OS=Pseudomonas aeruginosa (strain UCBPP-PA14) OX=208963 GN=birA PE=3 SV=1	11.81	12	3	3	3	312	34	8.03	10.28	4.22817e+06
A0A0H2ZFQ7	LPS-assembly lipoprotein LptE OS=Pseudomonas aeruginosa (strain UCBPP-PA14) OX=208963 GN=lptE PE=3 SV=1	4.36	6	1	1	1	207	22.9	5.3	3.47	4.12046e+06
A0A0H2ZE01	Putative integrase OS=Pseudomonas aeruginosa (strain UCBPP-PA14) OX=208963 GN=PA14_15350 PE=4 SV=1	23.809	18	7	8	7	400	46	9.72	24.86	4074780
A0A0H2ZCJ7	Organic hydroperoxide resistance protein OS=Pseudomonas aeruginosa (strain UCBPP-PA14) OX=208963 GN=ohr PE=3 SV=1	7.627	17	2	2	2	142	14.5	7.28	6.45	4.06544e+06
A0A0H2ZI80	Protein HflK OS=Pseudomonas aeruginosa (strain UCBPP-PA14) OX=208963 GN=hflK PE=3 SV=1	13.195	12	4	4	4	400	44	5.25	9.75	4.02274e+06
A0A0H2ZHP4	dTDP-4-dehydrorhamnose reductase OS=Pseudomonas aeruginosa (strain UCBPP-PA14) OX=208963 GN=rmlD PE=3 SV=1	8.254	11	3	3	3	302	33.1	6.32	5.64	3.99144e+06
A0A0H2ZHZ3	Protein-methionine-sulfoxide reductase catalytic subunit MsrP OS=Pseudomonas aeruginosa (strain UCBPP-PA14) OX=208963 GN=msrP PE=3 SV=1	1.259	4	1	1	1	337	38.2	7.91	2.83	3.97625e+06
A0A0H2Z8R0	Putative aminoglycoside phosphotransferase OS=Pseudomonas aeruginosa (strain UCBPP-PA14) OX=208963 GN=PA14_40880 PE=4 SV=1	7.245	7	2	2	2	356	40.8	6	5.05	3.92381e+06
A0A0H2ZI96	Uncharacterized protein OS=Pseudomonas aeruginosa (strain UCBPP-PA14) OX=208963 GN=PA14_66150 PE=4 SV=1	12.513	18	4	4	4	298	33.8	9.55	12.93	3.8974e+06
A0A0H2ZCZ4	Putative sigma-70 factor, ECF subfamily OS=Pseudomonas aeruginosa (strain UCBPP-PA14) OX=208963 GN=PA14_26600 PE=3 SV=1	4.408	7	1	2	1	194	22.3	6.54	7.73	3.8761e+06
A0A0H2ZC34	Putative dienelactone hydrolase OS=Pseudomonas aeruginosa (strain UCBPP-PA14) OX=208963 GN=ysgA PE=4 SV=1	3.966	7	2	2	2	413	45.5	5.64	2.92	3.81152e+06
A0A0H2ZKB0	Chemotaxis protein methyltransferase OS=Pseudomonas aeruginosa (strain UCBPP-PA14) OX=208963 GN=cheR PE=4 SV=1	14.177	16	4	4	4	280	32	9.07	11.65	3690020
A0A0H2Z8Z2	Putative phosphohistidine phosphatase SixA OS=Pseudomonas aeruginosa (strain UCBPP-PA14) OX=208963 GN=sixA PE=4 SV=1	3.323	6	1	1	1	154	16.7	6.52	2.65	3681011
A0A0H2ZCW9	Putative phosphonate metabolism protein OS=Pseudomonas aeruginosa (strain UCBPP-PA14) OX=208963 GN=phnP PE=4 SV=1	5.67	9	1	1	1	256	27.9	6.46	5	3544299
A0A0H2ZDF7	Aminopeptidase N OS=Pseudomonas aeruginosa (strain UCBPP-PA14) OX=208963 GN=pepN PE=3 SV=1	14.176	6	5	5	5	885	99.9	5.3	14.04	3.54273e+06
A0A0H2ZCY4	TsaA-like domain-containing protein OS=Pseudomonas aeruginosa (strain UCBPP-PA14) OX=208963 GN=PA14_20260 PE=4 SV=1	2.745	3	1	1	1	231	26	7.62	2.35	3516053
A0A0H2Z7Z9	Putative ferredoxin OS=Pseudomonas aeruginosa (strain UCBPP-PA14) OX=208963 GN=fixG PE=4 SV=1	5.264	4	2	2	2	471	53.6	8.48	5.05	3.43609e+06
A0A0H2ZE71	Putative nitrous oxide reductase protein OS=Pseudomonas aeruginosa (strain UCBPP-PA14) OX=208963 GN=nosL PE=4 SV=1	4.818	17	2	2	2	178	19.3	5.71	3.31	3429542
A0A0H2ZKZ5	Transcriptional regulator AguR OS=Pseudomonas aeruginosa (strain UCBPP-PA14) OX=208963 GN=aguR PE=4 SV=1	3.011	4	1	1	1	221	24.4	6.43	2.6	3.1808e+06
Q02DZ0	Oxygen-dependent choline dehydrogenase OS=Pseudomonas aeruginosa (strain UCBPP-PA14) OX=208963 GN=betA PE=3 SV=1	7.486	6	3	4	3	561	61.8	6.92	7.3	3.17753e+06
A0A0H2ZEX9	Protein-glutamate methylesterase/protein-glutamine glutaminase OS=Pseudomonas aeruginosa (strain UCBPP-PA14) OX=208963 GN=wspF PE=3 SV=1	3.407	4	1	1	1	335	35.7	6.57	3.61	3156137
Q02DE8	ATP synthase subunit a OS=Pseudomonas aeruginosa (strain UCBPP-PA14) OX=208963 GN=atpB PE=3 SV=1	3.856	3	1	2	1	289	31.9	6.52	5.93	3.10558e+06
A0A0H2ZHE7	Putative heptose kinase WapQ OS=Pseudomonas aeruginosa (strain UCBPP-PA14) OX=208963 GN=wapQ PE=4 SV=1	5.652	10	3	3	3	252	29.4	6.96	5.87	3.10437e+06
Q02PE2	3-deoxy-manno-octulosonate cytidylyltransferase OS=Pseudomonas aeruginosa (strain UCBPP-PA14) OX=208963 GN=kdsB PE=3 SV=1	11.42	12	2	3	2	254	27.7	5.48	12.38	3.00914e+06
A0A0H2ZIJ9	Putative lipoprotein OS=Pseudomonas aeruginosa (strain UCBPP-PA14) OX=208963 GN=PA14_67460 PE=4 SV=1	2.92	13	1	1	1	85	8.9	8.16	2.51	3003919
Q02G19	Ferrochelatase OS=Pseudomonas aeruginosa (strain UCBPP-PA14) OX=208963 GN=hemH PE=3 SV=1	5.701	6	2	2	2	340	38.6	6.7	5.53	2.98388e+06
Q02MM1	CRISPR-associated protein Csy3 OS=Pseudomonas aeruginosa (strain UCBPP-PA14) OX=208963 GN=csy3 PE=1 SV=1	12.879	14	3	3	3	342	37.5	7.06	10.62	2933968
A0A0H2ZKH3	Fructose-1,6-bisphosphate aldolase OS=Pseudomonas aeruginosa (strain UCBPP-PA14) OX=208963 GN=fda PE=3 SV=1	13.837	12	4	4	4	354	38.5	5.55	9.71	2928973
A0A0H2Z785	HTH-type transcriptional regulatory protein TyrR OS=Pseudomonas aeruginosa (strain UCBPP-PA14) OX=208963 GN=phhR PE=4 SV=1	6.107	4	2	2	2	519	56.8	6.89	5.52	2.88217e+06
A0A0H2ZFS0	Lon N-terminal domain-containing protein OS=Pseudomonas aeruginosa (strain UCBPP-PA14) OX=208963 GN=PA14_11940 PE=4 SV=1	11.084	19	3	3	3	197	21.8	4.61	8.68	2.88005e+06
A0A0H2ZES7	Putative glutamate synthase, large subunit OS=Pseudomonas aeruginosa (strain UCBPP-PA14) OX=208963 GN=PA14_17690 PE=3 SV=1	8.355	5	2	2	2	536	58.7	7.74	7.73	2.86576e+06
A0A0H2ZDC7	Putative group 1 glycosyl transferase OS=Pseudomonas aeruginosa (strain UCBPP-PA14) OX=208963 GN=orfL PE=4 SV=1	7.189	8	3	3	3	370	41.5	8.28	5.68	2.81593e+06
A0A0H2ZH65	Putative LysR-type transcriptional regulator OS=Pseudomonas aeruginosa (strain UCBPP-PA14) OX=208963 GN=PA14_64780 PE=3 SV=1	9.372	14	3	3	3	298	33.6	6.74	8.85	2.70869e+06
Q02KR3	Putative 4-hydroxy-4-methyl-2-oxoglutarate aldolase OS=Pseudomonas aeruginosa (strain UCBPP-PA14) OX=208963 GN=PA14_41640 PE=1 SV=1	3.531	7	1	2	1	162	17.4	4.96	5.96	2.70189e+06
A0A0H2ZA81	Putative hydroxylase large subunit OS=Pseudomonas aeruginosa (strain UCBPP-PA14) OX=208963 GN=PA14_39520 PE=4 SV=1	2.482	1	1	1	1	734	79.2	6.25	1.82	2677062
Q02DY8	HTH-type transcriptional regulator BetI OS=Pseudomonas aeruginosa (strain UCBPP-PA14) OX=208963 GN=betI PE=3 SV=1	17.052	27	5	5	5	197	21.8	8.73	13.25	2.66181e+06
A0A0H2Z8W3	Uncharacterized protein OS=Pseudomonas aeruginosa (strain UCBPP-PA14) OX=208963 GN=PA14_46460 PE=4 SV=1	7.133	6	2	2	2	396	44.2	6.93	5.13	2.60412e+06
A0A0H2ZHQ4	Putative two-component response regulator OS=Pseudomonas aeruginosa (strain UCBPP-PA14) OX=208963 GN=PA14_63210 PE=4 SV=1	5.39	5	2	2	2	393	43.6	5.22	4.86	2.56956e+06
A0A0H2ZHT0	Uncharacterized protein OS=Pseudomonas aeruginosa (strain UCBPP-PA14) OX=208963 GN=PA14_62190 PE=4 SV=1	5.571	5	1	2	1	259	26	9.7	7.1	2.55983e+06
A0A0H2Z9I4	Putative hydrolase OS=Pseudomonas aeruginosa (strain UCBPP-PA14) OX=208963 GN=PA14_43540 PE=4 SV=1	7.63	9	3	3	3	286	31.3	7.05	6.53	2.5544e+06
A0A0H2ZE69	DNA helicase OS=Pseudomonas aeruginosa (strain UCBPP-PA14) OX=208963 GN=recQ PE=3 SV=1	10.403	5	3	3	3	712	79.4	5.96	9.36	2.47582e+06
A0A0H2ZCH6	Putative aminotransferase OS=Pseudomonas aeruginosa (strain UCBPP-PA14) OX=208963 GN=yfbQ PE=4 SV=1	6.082	5	2	2	2	403	44.8	6.19	6.46	2470052
A0A0H2ZCE4	Uncharacterized protein OS=Pseudomonas aeruginosa (strain UCBPP-PA14) OX=208963 GN=PA14_29160 PE=4 SV=1	11.03	10	3	3	3	393	45.5	7.08	10.49	2.44319e+06
A0A0H2Z5W5	Probable aldehyde dehydrogenase OS=Pseudomonas aeruginosa (strain UCBPP-PA14) OX=208963 GN=PA14_54620 PE=4 SV=1	4.634	5	2	2	2	502	54.5	6.14	4.47	2433442
Q02G08	Glutamyl-tRNA reductase OS=Pseudomonas aeruginosa (strain UCBPP-PA14) OX=208963 GN=hemA PE=3 SV=1	6.223	5	2	2	2	422	46.1	5.82	5.45	2.42227e+06
A0A0H2ZI08	2,4-dienoyl-CoA reductase FadH2 OS=Pseudomonas aeruginosa (strain UCBPP-PA14) OX=208963 GN=fadH2 PE=3 SV=1	1.365	2	1	1	1	681	74.4	9.73	2.69	2.35971e+06
A0A0H2ZJU0	Putative Sco1/SenC family protein OS=Pseudomonas aeruginosa (strain UCBPP-PA14) OX=208963 GN=PA14_01390 PE=3 SV=1	4.751	6	1	1	1	211	23	8	2.79	2345649
A0A0H2ZKY2	Methylenetetrahydrofolate reductase OS=Pseudomonas aeruginosa (strain UCBPP-PA14) OX=208963 GN=metF PE=3 SV=1	10.671	17	3	4	3	290	32.2	6.55	14.48	2.27708e+06
A0A0H2ZFG2	Putative transcriptional regulator, LysR family OS=Pseudomonas aeruginosa (strain UCBPP-PA14) OX=208963 GN=PA14_13510 PE=3 SV=1	10.969	12	4	5	3	317	35	5.69	13.09	2.19915e+06
A0A0H2ZIP1	Putative LysM domain protein OS=Pseudomonas aeruginosa (strain UCBPP-PA14) OX=208963 GN=ygaU PE=4 SV=1	10.676	22	3	3	3	145	15.5	5.55	7.27	2191547
A0A0H2Z8S3	Acyl-homoserine-lactone synthase OS=Pseudomonas aeruginosa (strain UCBPP-PA14) OX=208963 GN=lasI PE=3 SV=1	6.197	10	2	2	2	201	22.7	6.55	6.13	2181348
A0A0H2ZJB4	Putative acetyl-CoA hydrolase/transferase OS=Pseudomonas aeruginosa (strain UCBPP-PA14) OX=208963 GN=PA14_69950 PE=4 SV=1	11.796	7	3	4	3	619	68.6	5.8	14.88	2.1635e+06
A0A0H2ZJV5	Putative lysophospholipase OS=Pseudomonas aeruginosa (strain UCBPP-PA14) OX=208963 GN=PA14_04030 PE=4 SV=1	2.649	4	1	1	1	339	38.2	6.8	3.15	2.12817e+06
A0A0H2ZDE4	6-phosphogluconolactonase OS=Pseudomonas aeruginosa (strain UCBPP-PA14) OX=208963 GN=pgl PE=3 SV=1	1.811	5	1	1	1	238	25.6	6.54	2.51	2099802
Q02F21	Bifunctional protein HldE OS=Pseudomonas aeruginosa (strain UCBPP-PA14) OX=208963 GN=hldE PE=3 SV=1	25.287	22	6	8	6	474	50.4	6.14	26.17	2.03259e+06
A0A0H2ZA83	Acetyl-CoA acetyltransferase OS=Pseudomonas aeruginosa (strain UCBPP-PA14) OX=208963 GN=atoB PE=3 SV=1	8.947	9	3	4	3	393	40.4	6.43	13.12	2.01494e+06
A0A0H2ZI98	Uncharacterized protein OS=Pseudomonas aeruginosa (strain UCBPP-PA14) OX=208963 GN=PA14_64030 PE=4 SV=1	8.075	8	2	2	2	356	40	5.39	6.48	1.9865e+06
A0A0H2ZFA1	Uncharacterized protein OS=Pseudomonas aeruginosa (strain UCBPP-PA14) OX=208963 GN=PA14_13210 PE=4 SV=1	2.271	18	1	1	1	60	7.1	11.44	2.26	1.94765e+06
A0A0H2ZLN6	Putative transcriptional regulator, ArsR family OS=Pseudomonas aeruginosa (strain UCBPP-PA14) OX=208963 GN=PA14_07110 PE=4 SV=1	8.758	8	2	2	2	333	36.1	5.95	6.63	1.91008e+06
A0A0H2ZFA2	Putative transcriptional regulator, AraC family OS=Pseudomonas aeruginosa (strain UCBPP-PA14) OX=208963 GN=PA14_55730 PE=4 SV=1	5.497	9	2	2	2	267	30.2	6.73	5.96	1.89591e+06
Q02DF5	ATP synthase epsilon chain OS=Pseudomonas aeruginosa (strain UCBPP-PA14) OX=208963 GN=atpC PE=3 SV=1	3.988	9	1	1	1	141	14.7	5.27	3.2	1.8889e+06
A0A0H2ZDM9	Putative heparinase OS=Pseudomonas aeruginosa (strain UCBPP-PA14) OX=208963 GN=PA14_23430 PE=4 SV=1	19.95	15	6	8	6	550	61.8	7.12	22.31	1.86736e+06
Q02RV6	Histidine--tRNA ligase OS=Pseudomonas aeruginosa (strain UCBPP-PA14) OX=208963 GN=hisS PE=3 SV=1	8.771	7	2	3	2	429	47.5	5.39	9.96	1.86612e+06
A0A0H2ZJU6	Putative glutamine synthetase OS=Pseudomonas aeruginosa (strain UCBPP-PA14) OX=208963 GN=PA14_72850 PE=3 SV=1	7.872	10	3	3	3	455	49.9	6.01	8.04	1.86533e+06
A0A0H2ZIP9	Penicillin-binding protein 1A OS=Pseudomonas aeruginosa (strain UCBPP-PA14) OX=208963 GN=ponA PE=3 SV=1	4.888	2	2	2	2	823	91.2	6.3	4.94	1.81167e+06
A0A0H2Z6Q5	Probable heat shock protein (Hsp90 family) OS=Pseudomonas aeruginosa (strain UCBPP-PA14) OX=208963 GN=PA14_50590 PE=3 SV=1	11.077	8	3	3	3	636	70.6	5.95	10.79	1.8109e+06
A0A0H2Z9R1	Putative ATP-binding/permease fusion ABC transporter OS=Pseudomonas aeruginosa (strain UCBPP-PA14) OX=208963 GN=PA14_40240 PE=4 SV=1	9.739	5	2	3	2	723	78.2	7.18	11.61	1.79994e+06
Q02U51	Phosphopantetheine adenylyltransferase OS=Pseudomonas aeruginosa (strain UCBPP-PA14) OX=208963 GN=coaD PE=3 SV=1	6.506	14	2	2	2	159	17.8	8.44	6.06	1.77923e+06
A0A0H2Z9S9	Universal stress protein OS=Pseudomonas aeruginosa (strain UCBPP-PA14) OX=208963 GN=PA14_41880 PE=3 SV=1	7.929	20	2	2	2	165	18.4	5.06	7.77	1.76784e+06
A0A0H2ZIB4	Ribosomal RNA large subunit methyltransferase J OS=Pseudomonas aeruginosa (strain UCBPP-PA14) OX=208963 GN=rlmJ PE=3 SV=1	12.199	18	5	5	5	278	31.9	5.95	12.69	1.76737e+06
A0A0H2ZI44	Uncharacterized protein OS=Pseudomonas aeruginosa (strain UCBPP-PA14) OX=208963 GN=PA14_63220 PE=4 SV=1	1.191	22	1	1	1	81	8.7	8.92	2.69	1.75811e+06
A0A0H2ZKP1	Stress response kinase A OS=Pseudomonas aeruginosa (strain UCBPP-PA14) OX=208963 GN=srkA PE=3 SV=1	2.303	3	1	1	1	324	36.9	5.11	2.98	1.75034e+06
Q02SG5	UPF0250 protein PA14_12110 OS=Pseudomonas aeruginosa (strain UCBPP-PA14) OX=208963 GN=PA14_12110 PE=3 SV=1	13.04	42	3	3	3	93	10.3	5	9.06	1.74438e+06
A0A0H2Z7Q2	Uncharacterized protein OS=Pseudomonas aeruginosa (strain UCBPP-PA14) OX=208963 GN=PA14_50910 PE=4 SV=1	5.366	20	1	1	1	105	12.1	5.92	5.38	1.74184e+06
Q02GV7	Aspartyl/glutamyl-tRNA(Asn/Gln) amidotransferase subunit B OS=Pseudomonas aeruginosa (strain UCBPP-PA14) OX=208963 GN=gatB PE=3 SV=1	2.697	6	2	2	2	481	53	5.4	5.09	1.73725e+06
Q02QU5	tRNA 5-methylaminomethyl-2-thiouridine biosynthesis bifunctional protein MnmC OS=Pseudomonas aeruginosa (strain UCBPP-PA14) OX=208963 GN=mnmC PE=3 SV=1	8.565	5	2	2	2	654	70.4	7.03	7.5	1733715
A0A0H2ZIU6	Putative membrane fusion protein OS=Pseudomonas aeruginosa (strain UCBPP-PA14) OX=208963 GN=yhiI PE=4 SV=1	9.12	8	3	3	3	357	38.6	9.11	7.96	1.7254e+06
A0A0H2ZIA4	Putative lipopolysaccharide core biosynthesis protein OS=Pseudomonas aeruginosa (strain UCBPP-PA14) OX=208963 GN=waaX PE=4 SV=1	5.691	7	2	2	2	244	29	10.13	5.14	1.71438e+06
A0A0H2ZJ47	Putative epimerase OS=Pseudomonas aeruginosa (strain UCBPP-PA14) OX=208963 GN=PA14_70550 PE=4 SV=1	9.504	13	4	4	4	283	30.8	6.23	10.07	1.6976e+06
A0A0H2ZFB2	Uncharacterized protein OS=Pseudomonas aeruginosa (strain UCBPP-PA14) OX=208963 GN=PA14_55840 PE=4 SV=1	9.249	26	2	2	2	94	10.3	8.59	7.11	1.69035e+06
A0A0H2Z7P9	Probable glutathione S-transferase OS=Pseudomonas aeruginosa (strain UCBPP-PA14) OX=208963 GN=yfcG PE=3 SV=1	3.622	7	2	2	2	213	24.5	6.54	3.61	1.66841e+06
A0A0H2Z6X5	R2K_3 domain-containing protein OS=Pseudomonas aeruginosa (strain UCBPP-PA14) OX=208963 GN=PA14_49540 PE=4 SV=1	7.961	12	3	3	3	259	29.2	5.52	7.37	1.66333e+06
A0A0H2ZJ23	Alanine racemase OS=Pseudomonas aeruginosa (strain UCBPP-PA14) OX=208963 GN=dadX PE=3 SV=1	10.197	9	3	3	3	357	39	7.05	8.94	1.65429e+06
A0A0H2ZEN6	Phosphofructokinase OS=Pseudomonas aeruginosa (strain UCBPP-PA14) OX=208963 GN=fruK PE=3 SV=1	8.14	11	3	3	3	314	33.3	5.76	6.42	1.62395e+06
A0A0H2ZD00	ATP-binding protein Uup OS=Pseudomonas aeruginosa (strain UCBPP-PA14) OX=208963 GN=uup PE=3 SV=1	7.306	4	2	2	2	640	71.1	5.33	6.63	1.61953e+06
A0A0H2Z6T1	Flagellar secretion chaperone FliS OS=Pseudomonas aeruginosa (strain UCBPP-PA14) OX=208963 GN=fliS PE=3 SV=1	2.381	7	1	1	1	126	13.8	5.1	2.5	1.61532e+06
Q02TL9	S-adenosylmethionine synthase OS=Pseudomonas aeruginosa (strain UCBPP-PA14) OX=208963 GN=metK PE=3 SV=1	20.385	20	6	7	6	396	42.7	5.49	21.09	1.60988e+06
A0A0H2ZAZ1	Chitinase OS=Pseudomonas aeruginosa (strain UCBPP-PA14) OX=208963 GN=chiC PE=3 SV=1	8.639	7	3	3	3	483	53.1	5.35	7.39	1.59813e+06
A0A0H2Z8J2	Putative glycerol kinase OS=Pseudomonas aeruginosa (strain UCBPP-PA14) OX=208963 GN=PA14_45190 PE=3 SV=1	5.993	5	2	2	2	471	51.2	5.88	5.29	1.57637e+06
A0A0H2ZBU4	Exodeoxyribonuclease III OS=Pseudomonas aeruginosa (strain UCBPP-PA14) OX=208963 GN=xthA PE=3 SV=1	2.623	4	1	1	1	270	31	6.46	2.77	1.56953e+06
A0A0H2ZBJ9	Probable transcriptional regulator OS=Pseudomonas aeruginosa (strain UCBPP-PA14) OX=208963 GN=PA14_32970 PE=3 SV=1	12.565	21	4	4	4	307	34.1	7.05	8.84	1.55899e+06
A0A0H2Z6N9	Putative non-ribosomal peptide synthetase OS=Pseudomonas aeruginosa (strain UCBPP-PA14) OX=208963 GN=PA14_54930 PE=4 SV=1	2.839	1	1	1	1	1113	122.8	5.86	2.78	1.53351e+06
A0A0H2Z7L1	Anthranilate synthase component II OS=Pseudomonas aeruginosa (strain UCBPP-PA14) OX=208963 GN=phnB PE=4 SV=1	13.041	21	3	3	3	200	21.8	6.42	10.41	1.52572e+06
A0A0H2ZBQ7	Putative transcriptional regulator OS=Pseudomonas aeruginosa (strain UCBPP-PA14) OX=208963 GN=PA14_26150 PE=3 SV=1	7.67	12	3	3	3	308	33.6	7.87	7.9	1.52452e+06
A0A0H2ZHR2	[Ribosomal protein S18]-alanine N-acetyltransferase OS=Pseudomonas aeruginosa (strain UCBPP-PA14) OX=208963 GN=rimI PE=3 SV=1	1.715	5	1	1	1	150	17.1	6.28	0	1.52194e+06
Q02FH0	Ribosomal protein L11 methyltransferase OS=Pseudomonas aeruginosa (strain UCBPP-PA14) OX=208963 GN=prmA PE=3 SV=1	5.707	5	1	1	1	294	32	4.54	4.5	1460980
A0A0H2ZK95	Putative transcriptional regulator, LysR family OS=Pseudomonas aeruginosa (strain UCBPP-PA14) OX=208963 GN=PA14_01980 PE=3 SV=1	11.217	12	3	4	3	312	34.8	5.92	12.24	1.45943e+06
A0A0H2ZGP9	Uncharacterized protein OS=Pseudomonas aeruginosa (strain UCBPP-PA14) OX=208963 GN=PA14_61980 PE=4 SV=1	4.992	12	2	2	2	231	26.3	4.63	6.35	1.45917e+06
A0A0H2ZGN0	Uncharacterized protein OS=Pseudomonas aeruginosa (strain UCBPP-PA14) OX=208963 GN=PA14_57060 PE=4 SV=1	2.233	4	1	1	1	335	38.1	5.63	0	1.45693e+06
A0A0H2ZBJ8	PPK2 domain-containing protein OS=Pseudomonas aeruginosa (strain UCBPP-PA14) OX=208963 GN=PA14_33240 PE=3 SV=1	3.374	5	1	1	1	304	36.2	6.81	4.27	1449516
A0A0H2ZC63	Isocitrate dehydrogenase [NADP] OS=Pseudomonas aeruginosa (strain UCBPP-PA14) OX=208963 GN=idh PE=3 SV=1	6.731	3	2	3	2	741	81.6	5.95	9.73	1.44522e+06
A0A0H2ZJC1	Transcriptional regulator SutA OS=Pseudomonas aeruginosa (strain UCBPP-PA14) OX=208963 GN=sutA PE=1 SV=1	7.317	27	2	2	2	105	11.2	4.25	7.04	1.43842e+06
A0A0H2ZJ39	Uncharacterized protein OS=Pseudomonas aeruginosa (strain UCBPP-PA14) OX=208963 GN=PA14_69020 PE=4 SV=1	1.157	9	1	1	1	103	11.9	9.19	2.35	1.43247e+06
A0A0H2ZIR2	Putative nitroreductase OS=Pseudomonas aeruginosa (strain UCBPP-PA14) OX=208963 GN=drgA PE=4 SV=1	8.618	15	2	2	2	200	22.4	6.13	8.64	1.42298e+06
A0A0H2ZAG0	3-oxoadipate CoA-transferase OS=Pseudomonas aeruginosa (strain UCBPP-PA14) OX=208963 GN=scoA PE=3 SV=1	6.032	13	2	2	2	232	25.2	5.35	8.55	1.37483e+06
A0A0H2ZBN2	Putative acetyltransferase OS=Pseudomonas aeruginosa (strain UCBPP-PA14) OX=208963 GN=PA14_31660 PE=4 SV=1	3.175	5	1	1	1	237	26.8	8.38	2.91	1.33396e+06
A0A0H2ZIC6	Osmotically inducible lipoprotein OsmE OS=Pseudomonas aeruginosa (strain UCBPP-PA14) OX=208963 GN=osmE PE=4 SV=1	3.434	14	1	1	1	114	12.5	8.63	3.35	1.33305e+06
A0A0H2ZG92	Chemotactic transducer PctA OS=Pseudomonas aeruginosa (strain UCBPP-PA14) OX=208963 GN=pctA PE=3 SV=1	19.453	9	5	8	1	629	67.9	5.33	25.99	1.32405e+06
A0A0H2ZHM1	Putative sugar nucleotide epimerase OS=Pseudomonas aeruginosa (strain UCBPP-PA14) OX=208963 GN=PA14_61590 PE=3 SV=1	2.681	3	1	1	1	305	33.8	8.47	2.34	1.321e+06
A0A0H2ZIT5	Putative transcriptional regulator OS=Pseudomonas aeruginosa (strain UCBPP-PA14) OX=208963 GN=PA14_72890 PE=4 SV=1	8.25	9	2	2	2	244	27.7	5.74	5.97	1.3142e+06
A0A0H2ZEU8	Putative Na+/alanine symporter OS=Pseudomonas aeruginosa (strain UCBPP-PA14) OX=208963 GN=yaaJ PE=3 SV=1	2.849	2	1	1	1	471	50.4	7.84	2.37	1.28932e+06
A0A0H2Z7G6	Uncharacterized protein OS=Pseudomonas aeruginosa (strain UCBPP-PA14) OX=208963 GN=PA14_50830 PE=4 SV=1	10.416	5	3	4	3	757	82.7	6.51	8.75	1.28354e+06
A0A0H2ZH46	Pseudouridine synthase OS=Pseudomonas aeruginosa (strain UCBPP-PA14) OX=208963 GN=rluD PE=3 SV=1	8.788	10	2	3	2	320	35.6	7.34	11.64	1.27119e+06
A0A0H2ZB11	Putative homospermidine synthase OS=Pseudomonas aeruginosa (strain UCBPP-PA14) OX=208963 GN=PA14_35790 PE=4 SV=1	19.877	17	5	6	5	469	51.8	5.83	16.26	1.26408e+06
A0A0H2ZF00	Putative outer membrane protein OS=Pseudomonas aeruginosa (strain UCBPP-PA14) OX=208963 GN=ycfJ PE=4 SV=1	5.476	9	1	3	1	182	19	9.19	12.38	1.25604e+06
A0A0H2ZIW4	Putative rhodanese-like domain protein OS=Pseudomonas aeruginosa (strain UCBPP-PA14) OX=208963 GN=yigN PE=4 SV=1	5.019	12	1	2	1	139	15	9.64	7.16	1251871
A0A0H2ZIK7	Putative carboxyl-terminal protease OS=Pseudomonas aeruginosa (strain UCBPP-PA14) OX=208963 GN=ctpA PE=3 SV=1	7.714	6	2	3	2	436	46	5.72	14.23	1.23789e+06
A0A0H2ZJQ8	Uncharacterized protein OS=Pseudomonas aeruginosa (strain UCBPP-PA14) OX=208963 GN=PA14_03370 PE=3 SV=1	3.53	6	2	2	2	332	34.8	8.29	5.2	1.21978e+06
A0A0H2Z958	Putative membrane protein OS=Pseudomonas aeruginosa (strain UCBPP-PA14) OX=208963 GN=PA14_42670 PE=4 SV=1	3.707	1	1	1	1	700	77.9	6.61	3.01	1.1969e+06
A0A0H2ZGN9	Putative secreted lipoprotein OS=Pseudomonas aeruginosa (strain UCBPP-PA14) OX=208963 GN=PA14_57510 PE=4 SV=1	2.333	7	1	1	1	192	20.6	9.17	3.04	1.16571e+06
A0A0H2ZGI3	3-dmu-9_3-mt domain-containing protein OS=Pseudomonas aeruginosa (strain UCBPP-PA14) OX=208963 GN=PA14_61410 PE=4 SV=1	4.341	16	3	3	3	137	15.2	5.06	4.26	1.12354e+06
A0A0H2ZCS1	Putative zinc carboxypeptidase OS=Pseudomonas aeruginosa (strain UCBPP-PA14) OX=208963 GN=PA14_27470 PE=4 SV=1	18.526	18	5	5	5	375	43	5.83	17.5	1.11506e+06
A0A0H2ZBE0	Uncharacterized protein OS=Pseudomonas aeruginosa (strain UCBPP-PA14) OX=208963 GN=PA14_34030 PE=4 SV=1	3.96	10	1	1	1	165	17.6	4.97	4	1.09289e+06
Q02EX9	3-dehydroquinate synthase OS=Pseudomonas aeruginosa (strain UCBPP-PA14) OX=208963 GN=aroB PE=3 SV=1	18.338	18	4	4	4	368	40.1	5.67	16.01	1.09118e+06
A0A0H2ZA14	Pilin biosynthetic protein OS=Pseudomonas aeruginosa (strain UCBPP-PA14) OX=208963 GN=fimL PE=4 SV=1	10.555	6	2	3	2	562	60.8	5.26	12.79	1084368
A0A0H2ZLB3	Chaperone SurA OS=Pseudomonas aeruginosa (strain UCBPP-PA14) OX=208963 GN=surA PE=3 SV=1	8.565	5	2	2	2	430	48.4	5.86	6.29	1078374
A0A0H2ZJY8	Putative phosphatase OS=Pseudomonas aeruginosa (strain UCBPP-PA14) OX=208963 GN=PA14_00770 PE=4 SV=1	1.694	4	1	1	1	221	25	6.13	1.88	1.07232e+06
A0A0H2ZDA7	Putative aspartate-semialdehyde dehydrogenase OS=Pseudomonas aeruginosa (strain UCBPP-PA14) OX=208963 GN=PA14_23810 PE=4 SV=1	2.967	3	1	1	1	336	35.3	4.87	2.62	1.00369e+06
A0A0H2ZFY3	Putative hemolysin activation/secretion protein OS=Pseudomonas aeruginosa (strain UCBPP-PA14) OX=208963 GN=PA14_58890 PE=4 SV=1	1.112	1	1	1	1	545	60.3	8.75	0	986709
A0A0H2ZDL2	Putative carboxyvinyl-carboxyphosphonate phosphorylmutase OS=Pseudomonas aeruginosa (strain UCBPP-PA14) OX=208963 GN=PA14_16740 PE=4 SV=1	1.307	2	1	1	1	274	29.1	5.3	0	982299
A0A0H2ZEM6	FecR domain-containing protein OS=Pseudomonas aeruginosa (strain UCBPP-PA14) OX=208963 GN=PA14_11650 PE=4 SV=1	2.945	3	1	2	1	333	35.9	6.34	5.31	975572
A0A0H2Z7L2	Arginine/ornithine transport protein AotM OS=Pseudomonas aeruginosa (strain UCBPP-PA14) OX=208963 GN=aotM PE=3 SV=1	1.768	3	1	1	1	232	26.1	9.44	1.83	951394
A0A0H2Z850	Putative transcriptional regulator OS=Pseudomonas aeruginosa (strain UCBPP-PA14) OX=208963 GN=PA14_47520 PE=4 SV=1	4.624	9	2	2	2	197	22.3	8.94	3.77	924877
Q02KT6	Cysteine--tRNA ligase OS=Pseudomonas aeruginosa (strain UCBPP-PA14) OX=208963 GN=cysS PE=3 SV=1	16.331	15	5	6	5	460	51.3	5.57	18.07	922405
Q02I61	Succinylglutamate desuccinylase OS=Pseudomonas aeruginosa (strain UCBPP-PA14) OX=208963 GN=astE PE=3 SV=1	2.292	3	1	1	1	332	36.9	5.97	2.45	908141
A0A0H2ZA65	Putative transcriptional regulator OS=Pseudomonas aeruginosa (strain UCBPP-PA14) OX=208963 GN=amrR PE=4 SV=1	3.72	4	1	1	1	210	23.7	7.64	2.59	902282
A0A0H2ZD62	Uncharacterized protein OS=Pseudomonas aeruginosa (strain UCBPP-PA14) OX=208963 GN=PA14_25140 PE=4 SV=1	7.365	32	2	2	2	77	8.6	4.7	7.02	890939
A0A0H2Z9C1	Uncharacterized protein OS=Pseudomonas aeruginosa (strain UCBPP-PA14) OX=208963 GN=PA14_43030 PE=4 SV=1	2.82	2	1	2	1	491	55.5	5.44	4.2	881777
A0A0H2ZE74	Phosphatidylcholine synthase OS=Pseudomonas aeruginosa (strain UCBPP-PA14) OX=208963 GN=pcs PE=3 SV=1	3.27	5	1	1	1	238	26.7	7.42	2.15	875504
A0A0H2Z9E1	Polyamine aminopropyltransferase OS=Pseudomonas aeruginosa (strain UCBPP-PA14) OX=208963 GN=speE PE=3 SV=1	9.526	10	2	2	2	286	32.2	5.29	7.07	835886
A0A0H2ZJB8	Putative two-component response regulator OS=Pseudomonas aeruginosa (strain UCBPP-PA14) OX=208963 GN=cheY PE=4 SV=1	2.896	17	1	1	1	121	13.1	9	4.01	827838
A0A0H2ZEU5	Phosphoenolpyruvate--protein phosphotransferase OS=Pseudomonas aeruginosa (strain UCBPP-PA14) OX=208963 GN=nagF PE=3 SV=1	29.307	11	8	12	8	842	89	5.6	34.97	820096
A0A0H2Z8A7	Uncharacterized protein OS=Pseudomonas aeruginosa (strain UCBPP-PA14) OX=208963 GN=PA14_43040 PE=4 SV=1	1.537	6	1	1	1	168	18.1	4.91	2.16	810832
A0A0H2ZJ28	Putative ClpA/B-type chaperone OS=Pseudomonas aeruginosa (strain UCBPP-PA14) OX=208963 GN=clpB PE=3 SV=1	18.508	4	4	9	1	902	98.6	5.58	21.34	796713
A0A0H2ZAV4	Putative hydrolase OS=Pseudomonas aeruginosa (strain UCBPP-PA14) OX=208963 GN=PA14_36540 PE=4 SV=1	1.569	5	1	1	1	258	28.3	6.28	2.4	796128
A0A0H2ZLB4	Efflux pump membrane transporter OS=Pseudomonas aeruginosa (strain UCBPP-PA14) OX=208963 GN=mexB PE=3 SV=1	11.04	5	4	4	4	1046	112.7	5.71	11.52	791516
A0A0H2ZGY7	Cytochrome b OS=Pseudomonas aeruginosa (strain UCBPP-PA14) OX=208963 GN=PA14_57560 PE=3 SV=1	7.549	7	2	2	2	403	46	8.53	7.2	758350
A0A0H2ZCN5	tRNA-dihydrouridine(20/20a) synthase OS=Pseudomonas aeruginosa (strain UCBPP-PA14) OX=208963 GN=yjbN PE=3 SV=1	5.787	7	2	2	2	332	37	7.05	5.52	748502
A0A0H2ZJD3	Putative endoribonuclease L-PSP family protein OS=Pseudomonas aeruginosa (strain UCBPP-PA14) OX=208963 GN=PA14_70010 PE=4 SV=1	2.732	7	1	1	1	117	13	4.82	2.22	741477
A0A0H2ZJ35	Uncharacterized protein OS=Pseudomonas aeruginosa (strain UCBPP-PA14) OX=208963 GN=PA14_01150 PE=4 SV=1	5.979	20	2	2	2	144	16.5	6.8	6.37	737890
A0A0H2Z7E9	Uncharacterized protein OS=Pseudomonas aeruginosa (strain UCBPP-PA14) OX=208963 GN=PA14_52020 PE=4 SV=1	1.288	2	1	1	1	345	36.7	5.16	2.21	691279
A0A0H2ZIW1	Beta sliding clamp OS=Pseudomonas aeruginosa (strain UCBPP-PA14) OX=208963 GN=dnaN PE=3 SV=1	4.796	9	2	3	2	367	40.7	5.25	9.9	667867
A0A0H2ZET5	Uncharacterized protein OS=Pseudomonas aeruginosa (strain UCBPP-PA14) OX=208963 GN=PA14_16020 PE=4 SV=1	2.787	6	1	1	1	228	24.7	9.26	3.51	665099
A0A0H2ZFE2	Nitrate/nitrite transporter OS=Pseudomonas aeruginosa (strain UCBPP-PA14) OX=208963 GN=narK2 PE=3 SV=1	1.76	4	1	1	1	468	50.6	9.47	2.26	638474
A0A0H2ZKU7	Dynamin_N domain-containing protein OS=Pseudomonas aeruginosa (strain UCBPP-PA14) OX=208963 GN=PA14_05110 PE=4 SV=1	16.822	9	5	5	5	655	75.1	9.52	15.39	631158
A0A0H2ZDT3	Putative HAD-superfamily hydrolase OS=Pseudomonas aeruginosa (strain UCBPP-PA14) OX=208963 GN=PA14_21900 PE=4 SV=1	5.455	10	1	1	1	192	21.7	4.72	4.95	627143
A0A0H2ZGF2	Putative membrane protein OS=Pseudomonas aeruginosa (strain UCBPP-PA14) OX=208963 GN=PA14_57030 PE=4 SV=1	5.166	11	1	2	1	155	17.2	10.55	8.22	599129
A0A0H2Z7Z0	Uncharacterized protein OS=Pseudomonas aeruginosa (strain UCBPP-PA14) OX=208963 GN=PA14_50930 PE=4 SV=1	2.589	4	1	1	1	186	19.6	5.02	2.49	570445
A0A0H2ZKB6	Putative chemotaxis transducer OS=Pseudomonas aeruginosa (strain UCBPP-PA14) OX=208963 GN=PA14_02270 PE=4 SV=1	6.134	5	2	3	1	390	42.8	5.8	8.38	564400
Q02JM2	Erythronate-4-phosphate dehydrogenase OS=Pseudomonas aeruginosa (strain UCBPP-PA14) OX=208963 GN=pdxB PE=3 SV=1	6.669	7	2	2	2	380	41	5.91	6.2	552341
A0A0H2ZCL7	Putative ATP-dependent DNA helicase OS=Pseudomonas aeruginosa (strain UCBPP-PA14) OX=208963 GN=lhr1 PE=4 SV=1	11.428	3	4	5	4	1448	158.9	6.73	11.56	543194
A0A0H2ZKE4	Guanine deaminase OS=Pseudomonas aeruginosa (strain UCBPP-PA14) OX=208963 GN=guaD PE=3 SV=1	7.267	5	2	2	2	456	49.6	6.38	5.58	534441
A0A0H2ZII4	Putative glycosyl transferase OS=Pseudomonas aeruginosa (strain UCBPP-PA14) OX=208963 GN=PA14_66110 PE=4 SV=1	3.788	6	1	1	1	294	33.5	7.05	2.73	510645
A0A0H2ZF54	Respiratory nitrate reductase beta subuni OS=Pseudomonas aeruginosa (strain UCBPP-PA14) OX=208963 GN=narH PE=4 SV=1	1.597	1	1	2	1	513	58.1	6.15	3.25	500582
A0A0H2ZHR7	Uncharacterized protein OS=Pseudomonas aeruginosa (strain UCBPP-PA14) OX=208963 GN=PA14_61950 PE=4 SV=1	8.335	11	2	3	2	200	22.7	6.37	8.47	495492
A0A0H2ZJP6	Putative aminopeptidase OS=Pseudomonas aeruginosa (strain UCBPP-PA14) OX=208963 GN=PA14_00750 PE=4 SV=1	4.243	6	2	2	2	375	42.3	9.52	1.98	492314
A0A0H2ZGZ6	NADH dehydrogenase OS=Pseudomonas aeruginosa (strain UCBPP-PA14) OX=208963 GN=ndh PE=3 SV=1	8.114	7	3	3	3	435	47.4	8.29	7.26	488041
Q02GC2	Type IV pilus biogenesis factor PilY1 OS=Pseudomonas aeruginosa (strain UCBPP-PA14) OX=208963 GN=pilY1 PE=1 SV=1	2.382	1	1	2	1	1158	126.6	5.82	3.91	480186
A0A0H2ZA64	Putative secretion protein OS=Pseudomonas aeruginosa (strain UCBPP-PA14) OX=208963 GN=PA14_40230 PE=4 SV=1	2.727	2	1	1	1	395	44.2	7.43	2.78	475570
A0A0H2ZGE0	Putative chemotaxis transducer OS=Pseudomonas aeruginosa (strain UCBPP-PA14) OX=208963 GN=PA14_55750 PE=4 SV=1	3.987	3	1	1	1	538	58.4	5.49	3.72	464795
A0A0H2ZCT9	Putative ErfK/YbiS/YcfS/YnhG family protein OS=Pseudomonas aeruginosa (strain UCBPP-PA14) OX=208963 GN=erfK PE=3 SV=1	19.206	24	5	5	5	323	34.8	5.8	18.73	458902
A0A0H2ZBI8	Putative hydrolase OS=Pseudomonas aeruginosa (strain UCBPP-PA14) OX=208963 GN=PA14_33420 PE=4 SV=1	5.662	7	1	1	1	226	24.2	6.52	3.95	457674
A0A0H2ZL30	Putative 2-nitropropane dioxygenase OS=Pseudomonas aeruginosa (strain UCBPP-PA14) OX=208963 GN=PA14_08460 PE=4 SV=1	4.759	6	1	1	1	322	34.9	6.46	3.15	456379
A0A0H2ZFN2	Probable AsnC-family transcriptional regulator OS=Pseudomonas aeruginosa (strain UCBPP-PA14) OX=208963 GN=PA14_12570 PE=4 SV=1	1.613	4	1	1	1	169	19.3	5.9	1.67	452909
A0A0H2ZEW9	Uncharacterized protein OS=Pseudomonas aeruginosa (strain UCBPP-PA14) OX=208963 GN=PA14_16590 PE=4 SV=1	5.498	12	2	2	2	248	26.5	5.66	6.09	446701
A0A0H2ZB63	Uncharacterized protein OS=Pseudomonas aeruginosa (strain UCBPP-PA14) OX=208963 GN=PA14_33940 PE=4 SV=1	4.521	9	1	1	1	178	19.8	7.37	3.84	440027
A0A0H2ZE93	Ferredoxin--NADP(+) reductase OS=Pseudomonas aeruginosa (strain UCBPP-PA14) OX=208963 GN=fpr PE=3 SV=1	7.76	12	2	3	2	258	29.5	5.99	9.82	430998
A0A0H2ZC29	Histidine kinase OS=Pseudomonas aeruginosa (strain UCBPP-PA14) OX=208963 GN=PA14_30840 PE=4 SV=1	7.186	5	2	2	2	470	51.8	5.41	5.72	430205
A0A0H2ZAS9	Uncharacterized protein OS=Pseudomonas aeruginosa (strain UCBPP-PA14) OX=208963 GN=PA14_36850 PE=4 SV=1	3.681	12	1	1	1	95	10.8	7.01	3.15	428013
A0A0H2Z7V8	Putative transcriptional regulator, GntR family OS=Pseudomonas aeruginosa (strain UCBPP-PA14) OX=208963 GN=PA14_44690 PE=4 SV=1	5.365	11	1	2	1	219	25	7.62	9.5	423458
A0A0H2ZM60	ECF sigma factor SigX OS=Pseudomonas aeruginosa (strain UCBPP-PA14) OX=208963 GN=sigX PE=3 SV=1	4.758	10	2	2	2	196	23.4	7.46	5.2	420293
A0A0H2ZJS6	Putative hydrolase OS=Pseudomonas aeruginosa (strain UCBPP-PA14) OX=208963 GN=PA14_72430 PE=4 SV=1	6.838	12	2	2	2	292	32.9	7.37	7.71	401762
A0A0H2ZHP0	Uncharacterized protein OS=Pseudomonas aeruginosa (strain UCBPP-PA14) OX=208963 GN=PA14_61960 PE=4 SV=1	3.509	3	1	1	1	432	49.2	7.28	2.94	398230
A0A0H2Z7U2	Uncharacterized protein OS=Pseudomonas aeruginosa (strain UCBPP-PA14) OX=208963 GN=PA14_44920 PE=4 SV=1	3.709	4	1	2	1	380	42.2	6.35	2.9	394616
A0A0H2Z6P5	Citrate synthase OS=Pseudomonas aeruginosa (strain UCBPP-PA14) OX=208963 GN=prpC PE=3 SV=1	4.23	5	1	2	1	375	41.7	6.47	8.75	378751
A0A0H2ZHG6	Putative two component response regulator OS=Pseudomonas aeruginosa (strain UCBPP-PA14) OX=208963 GN=rcsB PE=4 SV=1	6.324	8	2	2	2	231	26	7.46	4.73	370634
A0A0H2ZGU9	Uncharacterized protein OS=Pseudomonas aeruginosa (strain UCBPP-PA14) OX=208963 GN=PA14_59130 PE=4 SV=1	1.958	3	1	1	1	242	27.1	5.39	1.85	367885
A0A0H2ZGH1	Putative methyl-accepting chemotaxis protein (MCP) OS=Pseudomonas aeruginosa (strain UCBPP-PA14) OX=208963 GN=PA14_61300 PE=3 SV=1	7.223	5	3	4	2	712	76.6	4.91	11.19	354029
A0A0H2ZCM3	Uncharacterized protein OS=Pseudomonas aeruginosa (strain UCBPP-PA14) OX=208963 GN=PA14_26870 PE=4 SV=1	1.333	8	1	1	1	213	24.1	8.92	2.66	352020
A0A0H2Z879	Putative 3-hydroxyacyl-CoA dehydrogenase OS=Pseudomonas aeruginosa (strain UCBPP-PA14) OX=208963 GN=paaH PE=4 SV=1	4.612	2	1	1	1	509	55.1	6.62	3.6	322958
A0A0H2Z9V3	Putative lyase OS=Pseudomonas aeruginosa (strain UCBPP-PA14) OX=208963 GN=PA14_41500 PE=4 SV=1	3.556	6	1	1	1	231	26.2	5.02	2.6	318596
A0A0H2Z9H3	Putative beta-lactamase OS=Pseudomonas aeruginosa (strain UCBPP-PA14) OX=208963 GN=PA14_41280 PE=4 SV=1	1.674	3	1	1	1	610	67.4	9.66	3.08	308767
A0A0H2ZGE1	Motility regulator OS=Pseudomonas aeruginosa (strain UCBPP-PA14) OX=208963 GN=morA PE=4 SV=1	3.21	1	1	1	1	1415	159.6	6.14	3.78	304231
A0A0H2ZD47	Uncharacterized protein OS=Pseudomonas aeruginosa (strain UCBPP-PA14) OX=208963 GN=PA14_25830 PE=4 SV=1	2.509	4	1	2	1	189	21.2	5.29	3.71	300459
A0A0H2Z8T4	Putative sigma-70 factor, ECF subfamily OS=Pseudomonas aeruginosa (strain UCBPP-PA14) OX=208963 GN=PA14_46810 PE=4 SV=1	1.038	2	1	1	1	407	45.6	6.19	0	291916
A0A0H2ZL54	Uncharacterized protein OS=Pseudomonas aeruginosa (strain UCBPP-PA14) OX=208963 GN=PA14_04790 PE=4 SV=1	3.132	8	1	1	1	182	19.5	7.39	3.98	287566
A0A0H2ZAS1	Putative cellulase OS=Pseudomonas aeruginosa (strain UCBPP-PA14) OX=208963 GN=PA14_36500 PE=3 SV=1	3.615	4	1	1	1	358	38.9	5.15	2.24	285201
A0A0H2ZGE2	Putative exonuclease OS=Pseudomonas aeruginosa (strain UCBPP-PA14) OX=208963 GN=sbcC PE=4 SV=1	3.607	1	1	1	1	1211	138.9	5.72	3.18	283131
A0A0H2Z8Q3	NTP_transf_2 domain-containing protein OS=Pseudomonas aeruginosa (strain UCBPP-PA14) OX=208963 GN=PA14_46260 PE=4 SV=1	1.959	6	1	1	1	252	28.6	6.43	0	279782
Q02EX8	Shikimate kinase OS=Pseudomonas aeruginosa (strain UCBPP-PA14) OX=208963 GN=aroK PE=3 SV=1	3.565	9	1	2	1	172	19.2	8.51	7.15	279289
A0A0H2ZIW6	Putative divergent polysaccharide deacetylas OS=Pseudomonas aeruginosa (strain UCBPP-PA14) OX=208963 GN=PA14_67820 PE=4 SV=1	3.817	5	1	1	1	257	28.1	9.6	3.48	276494
A0A0H2Z773	Putative thioesterase OS=Pseudomonas aeruginosa (strain UCBPP-PA14) OX=208963 GN=PA14_54910 PE=3 SV=1	3.382	3	1	1	1	271	29.8	6.15	2.16	272299
A0A0H2ZG79	RecBCD enzyme subunit RecB OS=Pseudomonas aeruginosa (strain UCBPP-PA14) OX=208963 GN=recB PE=3 SV=1	6.297	2	2	3	1	1245	139.2	5.74	2.99	270661
Q02PX5	Methylthioribose-1-phosphate isomerase OS=Pseudomonas aeruginosa (strain UCBPP-PA14) OX=208963 GN=mtnA PE=3 SV=1	1.393	4	1	1	1	358	39.4	5.43	0	267077
A0A0H2ZGJ8	Probable dehydrogenase OS=Pseudomonas aeruginosa (strain UCBPP-PA14) OX=208963 GN=PA14_56720 PE=4 SV=1	4.351	3	1	2	1	329	36.4	8.05	7.32	255562
A0A0H2ZKT1	Putative hydrolase OS=Pseudomonas aeruginosa (strain UCBPP-PA14) OX=208963 GN=PA14_04840 PE=3 SV=1	5.082	5	1	1	1	332	37.3	7.36	4.26	249976
A0A0H2ZHS7	Putative class III aminotransferase OS=Pseudomonas aeruginosa (strain UCBPP-PA14) OX=208963 GN=PA14_63500 PE=3 SV=1	8.095	6	2	3	2	468	52.1	6.74	9.19	237244
A0A0H2ZDB5	Putative hydrolase OS=Pseudomonas aeruginosa (strain UCBPP-PA14) OX=208963 GN=PA14_24810 PE=4 SV=1	1.546	3	1	1	1	288	32.1	7.09	2.26	235934
A0A0H2ZEV3	Uncharacterized protein OS=Pseudomonas aeruginosa (strain UCBPP-PA14) OX=208963 GN=PA14_15590 PE=4 SV=1	2.98	1	1	1	1	705	78.4	5.53	1.78	235020
A0A0H2ZFJ2	Probable medium-chain acyl-CoA ligase OS=Pseudomonas aeruginosa (strain UCBPP-PA14) OX=208963 GN=PA14_13110 PE=4 SV=1	2.255	4	1	2	1	560	62.3	6.09	4.83	228629
A0A0H2ZGS0	Probable periplasmic serine endoprotease DegP-like OS=Pseudomonas aeruginosa (strain UCBPP-PA14) OX=208963 GN=algW PE=4 SV=1	1.904	2	1	1	1	389	41	7.5	0	220609
A0A0H2ZE64	NosR Regulatory protein for N2O reductase OS=Pseudomonas aeruginosa (strain UCBPP-PA14) OX=208963 GN=nosR PE=4 SV=1	2.323	1	1	1	1	715	80.2	7.01	1.8	217175
A0A0H2Z834	Flagellar hook-associated protein 2 OS=Pseudomonas aeruginosa (strain UCBPP-PA14) OX=208963 GN=fliD PE=3 SV=1	4.72	3	1	1	1	474	49.4	6.99	4.14	209885
A0A0H2ZB55	Putative Zn-dependent alcohol dehydrogenase OS=Pseudomonas aeruginosa (strain UCBPP-PA14) OX=208963 GN=PA14_35150 PE=3 SV=1	2.382	4	1	1	1	353	38.1	6.7	2.61	209381
A0A0H2ZAX2	Probable aldehyde dehydrogenase OS=Pseudomonas aeruginosa (strain UCBPP-PA14) OX=208963 GN=PA14_35880 PE=3 SV=1	1.17	1	1	1	1	479	51.4	6.18	0	202271
Q02LD3	Coenzyme PQQ synthesis protein B OS=Pseudomonas aeruginosa (strain UCBPP-PA14) OX=208963 GN=pqqB PE=3 SV=1	2.398	2	1	1	1	304	33	5.73	1.83	198600
A0A0H2Z7T0	Branched-chain amino acid transport protein BraC OS=Pseudomonas aeruginosa (strain UCBPP-PA14) OX=208963 GN=braC PE=3 SV=1	2.054	2	1	1	1	373	39.7	6.04	0	197866
A0A0H2Z9E2	DUF4124 domain-containing protein OS=Pseudomonas aeruginosa (strain UCBPP-PA14) OX=208963 GN=PA14_41740 PE=4 SV=1	0.975	2	1	1	1	395	44.6	6.81	1.83	196346
A0A0H2ZKN8	Uncharacterized protein OS=Pseudomonas aeruginosa (strain UCBPP-PA14) OX=208963 GN=PA14_04040 PE=4 SV=1	2.653	3	1	1	1	250	27	7.42	1.8	196114
Q02IQ1	Flagellar P-ring protein OS=Pseudomonas aeruginosa (strain UCBPP-PA14) OX=208963 GN=flgI PE=3 SV=1	1.843	3	1	1	1	369	38.2	7.56	2.29	194661
A0A0H2ZBF5	Probable transcriptional regulator OS=Pseudomonas aeruginosa (strain UCBPP-PA14) OX=208963 GN=PA14_32700 PE=3 SV=1	8.086	8	2	2	2	304	33.5	7.96	6.4	194474
A0A0H2ZGH0	Putative ferredoxin reductase OS=Pseudomonas aeruginosa (strain UCBPP-PA14) OX=208963 GN=PA14_56260 PE=4 SV=1	9.189	13	3	3	3	308	33.9	7.31	8.83	189550
A0A0H2ZG10	Putative transcriptional regulator, AraC family OS=Pseudomonas aeruginosa (strain UCBPP-PA14) OX=208963 GN=PA14_09770 PE=4 SV=1	4.815	6	1	1	1	340	37.7	8.19	5.21	187912
A0A0H2ZHI0	Putative lipoprotein OS=Pseudomonas aeruginosa (strain UCBPP-PA14) OX=208963 GN=PA14_61290 PE=3 SV=1	11.71	16	3	4	3	273	29.1	7.49	9.01	184900
A0A0H2Z7V5	Uncharacterized protein OS=Pseudomonas aeruginosa (strain UCBPP-PA14) OX=208963 GN=PA14_50510 PE=4 SV=1	5.146	41	2	2	2	105	11.3	4.56	6.45	178925
A0A0H2ZBI3	L-sorbosone dehydrogenase OS=Pseudomonas aeruginosa (strain UCBPP-PA14) OX=208963 GN=sndH PE=4 SV=1	2.232	2	1	1	1	439	47	7.02	1.91	178364
A0A0H2ZDC4	Uncharacterized protein OS=Pseudomonas aeruginosa (strain UCBPP-PA14) OX=208963 GN=PA14_24180 PE=4 SV=1	1.984	1	1	2	1	479	54.3	5.91	3.53	170813
A0A0H2ZJR5	Uncharacterized protein OS=Pseudomonas aeruginosa (strain UCBPP-PA14) OX=208963 GN=PA14_01020 PE=4 SV=1	3.633	3	1	1	1	498	55.7	5.31	4.71	168264
A0A0H2Z748	Uncharacterized protein OS=Pseudomonas aeruginosa (strain UCBPP-PA14) OX=208963 GN=PA14_52130 PE=4 SV=1	1.131	2	1	1	1	442	49.2	9.14	1.99	163230
A0A0H2Z8B8	Putative mechanosensitive ion channel family protein OS=Pseudomonas aeruginosa (strain UCBPP-PA14) OX=208963 GN=PA14_46240 PE=3 SV=1	3.22	1	1	1	1	807	86.3	8.57	2.37	155323
A0A0H2ZHF7	Homocysteine synthase OS=Pseudomonas aeruginosa (strain UCBPP-PA14) OX=208963 GN=metY PE=3 SV=1	5.59	4	1	1	1	425	45.1	6.62	4.25	149832
A0A0H2ZGL5	Uncharacterized protein OS=Pseudomonas aeruginosa (strain UCBPP-PA14) OX=208963 GN=PA14_58090 PE=4 SV=1	5.358	2	2	2	2	1276	139	7.46	6.13	144425
A0A0H2ZKF8	Putative transcriptional regulator OS=Pseudomonas aeruginosa (strain UCBPP-PA14) OX=208963 GN=PA14_02750 PE=4 SV=1	4.018	7	1	1	1	179	20	6.9	3.88	138905
A0A0H2Z6I6	Putative non-ribosomal peptide synthetase OS=Pseudomonas aeruginosa (strain UCBPP-PA14) OX=208963 GN=PA14_54920 PE=4 SV=1	3.448	1	1	1	1	1487	166.3	6.01	0	132705
A0A0H2Z7D4	Phosphatidylglycerol lysyltransferase OS=Pseudomonas aeruginosa (strain UCBPP-PA14) OX=208963 GN=PA14_52350 PE=3 SV=1	3.705	3	2	2	2	881	95.8	9.38	5.13	130224
A0A0H2Z9K3	Putative Zn-dependent alcohol dehydrogenase OS=Pseudomonas aeruginosa (strain UCBPP-PA14) OX=208963 GN=PA14_36660 PE=3 SV=1	7.078	6	2	2	2	415	44.3	5.94	4.83	125007
A0A0H2ZGM4	Putative membrane protein OS=Pseudomonas aeruginosa (strain UCBPP-PA14) OX=208963 GN=PA14_58250 PE=3 SV=1	6.046	4	3	3	3	1516	167.2	5.66	6.07	124150
A0A0H2ZBX6	Putative acetyltransferase OS=Pseudomonas aeruginosa (strain UCBPP-PA14) OX=208963 GN=PA14_30760 PE=4 SV=1	1.188	9	1	1	1	186	20.9	7.52	2.26	120608
A0A0H2Z6S6	Possible sugar nucleotidyltransferase OS=Pseudomonas aeruginosa (strain UCBPP-PA14) OX=208963 GN=PA14_50310 PE=4 SV=1	6.144	8	1	2	1	220	24.7	5.64	9.5	119729
Q02Q74	Probable septum site-determining protein MinC OS=Pseudomonas aeruginosa (strain UCBPP-PA14) OX=208963 GN=minC PE=3 SV=1	6.037	13	2	2	2	263	28.1	6.58	6.3	119325
A0A0H2ZFK1	Inorganic pyrophosphatase OS=Pseudomonas aeruginosa (strain UCBPP-PA14) OX=208963 GN=ppa PE=3 SV=1	9.805	18	2	4	2	175	19.4	5.25	13.36	117306
A0A0H2ZBZ6	Putative replication initiator and transcriptional repressor protein OS=Pseudomonas aeruginosa (strain UCBPP-PA14) OX=208963 GN=PA14_31110 PE=4 SV=1	1.362	2	1	1	1	442	49.2	11.09	0	116650
Q02TH2	Protein ApaG OS=Pseudomonas aeruginosa (strain UCBPP-PA14) OX=208963 GN=apaG PE=3 SV=1	6.125	26	3	5	3	126	13.6	6.14	9.44	113849
A0A0H2ZF53	Putative AraC-like transcriptional regulator OS=Pseudomonas aeruginosa (strain UCBPP-PA14) OX=208963 GN=PA14_15150 PE=4 SV=1	4.046	6	1	1	1	317	34.6	7.21	4.19	110072
A0A0H2ZF84	Protein translocase subunit SecD OS=Pseudomonas aeruginosa (strain UCBPP-PA14) OX=208963 GN=secD PE=3 SV=1	7.6	5	3	3	3	620	67.6	9.03	8.18	101389
A0A0H2ZA16	Putative O-Methyltransferase OS=Pseudomonas aeruginosa (strain UCBPP-PA14) OX=208963 GN=PA14_40430 PE=4 SV=1	8.42	13	3	3	3	275	32	6.9	7.38	100537
A0A0H2Z8F7	Glutathione-regulated potassium-efflux system protein KefB OS=Pseudomonas aeruginosa (strain UCBPP-PA14) OX=208963 GN=kefB PE=3 SV=1	1.478	1	1	1	1	613	66.3	6.89	0	95212.3
A0A0H2ZEF6	Endonuclease III OS=Pseudomonas aeruginosa (strain UCBPP-PA14) OX=208963 GN=nth PE=3 SV=1	1.213	9	1	1	1	212	23.7	8.53	0	91634
A0A0H2ZAR6	Catalase OS=Pseudomonas aeruginosa (strain UCBPP-PA14) OX=208963 GN=katE PE=3 SV=1	5.342	4	2	2	2	709	77.9	5.6	4.32	78467.4
A0A0H2ZFE3	Possible nuclease or phosphatase OS=Pseudomonas aeruginosa (strain UCBPP-PA14) OX=208963 GN=PA14_12670 PE=4 SV=1	2.714	3	1	1	1	379	42.4	6.04	2.76	75928.1
A0A0H2ZDS0	Uncharacterized protein OS=Pseudomonas aeruginosa (strain UCBPP-PA14) OX=208963 GN=PA14_22410 PE=4 SV=1	1.486	2	1	1	1	374	42.3	6.29	1.72	75882.6
A0A0H2ZBI1	L-2,4-diaminobutyrate:2-ketoglutarate 4-aminotransferase, PvdH OS=Pseudomonas aeruginosa (strain UCBPP-PA14) OX=208963 GN=pvdH PE=3 SV=1	2.467	3	1	1	1	469	50.2	6.48	2.96	65473.7
A0A0H2ZJ80	Putative lycine betaine/L-proline ABC transporter, ATP-binding subunit OS=Pseudomonas aeruginosa (strain UCBPP-PA14) OX=208963 GN=PA14_71000 PE=4 SV=1	6.669	9	2	2	2	392	43.7	7.46	8.18	63676.6
A0A0H2ZKV8	Putative outer membrane biogenesis protein OS=Pseudomonas aeruginosa (strain UCBPP-PA14) OX=208963 GN=PA14_67975 PE=4 SV=1	9.142	4	3	4	2	750	80.7	8.25	5.87	60421.2
A0A0H2Z733	Putative clavaminic acid synthetase OS=Pseudomonas aeruginosa (strain UCBPP-PA14) OX=208963 GN=PA14_48620 PE=4 SV=1	8.522	12	3	3	3	319	35.9	7.36	8.67	55715
A0A0H2ZJK7	DNA polymerase I OS=Pseudomonas aeruginosa (strain UCBPP-PA14) OX=208963 GN=polA PE=3 SV=1	2.801	2	1	2	1	913	99.7	5.17	4.16	55379.3
A0A0H2ZHR8	Putative alcohol dehydrogenase, iron-containing OS=Pseudomonas aeruginosa (strain UCBPP-PA14) OX=208963 GN=attL PE=4 SV=1	4.442	4	1	1	1	387	40.4	5.57	3.13	35837.5
Q02K16	Nucleoid-associated protein PA14_44620 OS=Pseudomonas aeruginosa (strain UCBPP-PA14) OX=208963 GN=PA14_44620 PE=3 SV=1	3.338	15	1	1	1	108	11.9	5.21	3.11	29263.8
A0A0H2ZF90	Cyclic-guanylate-specific phosphodiesterase OS=Pseudomonas aeruginosa (strain UCBPP-PA14) OX=208963 GN=PA14_14530 PE=4 SV=1	1.241	3	1	1	1	523	58	6.15	2.21	20652.2
A0A0H2ZFV3	Putative transcriptional regulator OS=Pseudomonas aeruginosa (strain UCBPP-PA14) OX=208963 GN=PA14_10480 PE=4 SV=1	51.989	61	7	15	7	140	16.4	9.92	51.3	1109349604	28161.1
A0A0H2ZBL7	Putative protease OS=Pseudomonas aeruginosa (strain UCBPP-PA14) OX=208963 GN=PA14_31850 PE=3 SV=1	27.889	21	7	9	7	477	52.6	5.95	30.5	9.66929e+06	20775
A0A0H2ZBD9	PilZ domain-containing protein OS=Pseudomonas aeruginosa (strain UCBPP-PA14) OX=208963 GN=PA14_27930 PE=4 SV=1	19.055	71	5	7	5	99	11	6.67	22.34	4.08427e+07	108493
Q02T61	50S ribosomal protein L15 OS=Pseudomonas aeruginosa (strain UCBPP-PA14) OX=208963 GN=rplO PE=3 SV=1	27.918	50	8	10	8	144	15.2	10.96	26.26	3.25451e+08	870684
A0A0H2ZFV6	dTDP-4-dehydrorhamnose reductase OS=Pseudomonas aeruginosa (strain UCBPP-PA14) OX=208963 GN=PA14_11250 PE=3 SV=1	61.011	45	14	25	14	294	32.9	6.35	81.85	9.11868e+08	3.27722e+06
Q02K95	3-hydroxydecanoyl-[acyl-carrier-protein] dehydratase OS=Pseudomonas aeruginosa (strain UCBPP-PA14) OX=208963 GN=fabA PE=3 SV=1	13.438	29	4	5	4	171	18.7	6.92	16.6	3.10543e+07	113186
A0A0H2ZDG2	Putative 1-aminocyclopropane-1-carboxylate deaminase OS=Pseudomonas aeruginosa (strain UCBPP-PA14) OX=208963 GN=PA14_24190 PE=3 SV=1	24.872	24	7	10	7	310	33	7.15	28.54	1.87647e+07	70913.3
A0A0H2ZHA5	Putative plasmid stablization protein OS=Pseudomonas aeruginosa (strain UCBPP-PA14) OX=208963 GN=PA14_60050 PE=4 SV=1	31.093	84	7	10	7	116	13.1	8.27	31.29	32367245	124018
A0A0H2ZJN6	Potential phenazine-modifying enzyme OS=Pseudomonas aeruginosa (strain UCBPP-PA14) OX=208963 GN=phzH PE=3 SV=1	37.507	21	10	11	10	610	69.4	6.89	38.16	2.343e+07	119261
A0A0H2Z7X4	Transcriptional regulator FleQ OS=Pseudomonas aeruginosa (strain UCBPP-PA14) OX=208963 GN=fleQ PE=4 SV=1	32.112	17	9	14	8	490	55.2	5.38	44.51	2.3753e+07	123835
Q02SM4	Transcriptional repressor NrdR OS=Pseudomonas aeruginosa (strain UCBPP-PA14) OX=208963 GN=nrdR PE=3 SV=1	23.391	47	9	12	9	154	17.9	7.84	33.78	2.78075e+08	1.56635e+06
A0A0H2ZG96	Possible LysR family transcription regulator OS=Pseudomonas aeruginosa (strain UCBPP-PA14) OX=208963 GN=PA14_10090 PE=3 SV=1	64.761	62	15	26	15	303	33.8	6.92	89.77	1.85561e+08	1.11444e+06
Q02E46	50S ribosomal protein L28 OS=Pseudomonas aeruginosa (strain UCBPP-PA14) OX=208963 GN=rpmB PE=3 SV=1	22.532	69	8	16	8	78	9.1	11.72	37.68	4.07227e+09	2.78692e+07
A0A0H2ZK80	Transcriptional regulator PcaR OS=Pseudomonas aeruginosa (strain UCBPP-PA14) OX=208963 GN=pcaR PE=4 SV=1	35.023	35	8	12	8	279	30.6	8.13	42.01	3.43447e+08	2.47223e+06
A0A0H2ZJ42	Guanosine-3',5'-bis(diphosphate) 3'-diphosphatase OS=Pseudomonas aeruginosa (strain UCBPP-PA14) OX=208963 GN=spoT PE=3 SV=1	124.713	47	30	42	30	701	78.8	8.98	134.97	1.07249e+09	8.01437e+06
A0A0H2Z8A6	PLD phosphodiesterase domain-containing protein OS=Pseudomonas aeruginosa (strain UCBPP-PA14) OX=208963 GN=PA14_46540 PE=4 SV=1	44.34	27	11	15	11	566	64.5	6.67	49.48	2.52862e+07	200009
Q02NN5	Integration host factor subunit alpha OS=Pseudomonas aeruginosa (strain UCBPP-PA14) OX=208963 GN=ihfA PE=3 SV=1	13.313	48	5	5	5	100	11.5	9.57	10.63	41125405	328881
A0A0H2ZHA8	Deoxycytidine triphosphate deaminase OS=Pseudomonas aeruginosa (strain UCBPP-PA14) OX=208963 GN=dtd PE=4 SV=1	23.009	36	6	8	6	179	20	6.99	26.14	41924354	353573
Q02T75	50S ribosomal protein L22 OS=Pseudomonas aeruginosa (strain UCBPP-PA14) OX=208963 GN=rplV PE=3 SV=1	21.044	38	6	6	6	110	11.9	10.11	19.84	206528092	1.9983e+06
A0A0H2ZC47	Putative nitroreductase OS=Pseudomonas aeruginosa (strain UCBPP-PA14) OX=208963 GN=PA14_30800 PE=4 SV=1	9.127	15	2	2	2	200	22.3	6.39	7.65	2.55514e+06	25164
Q02RL5	50S ribosomal protein L19 OS=Pseudomonas aeruginosa (strain UCBPP-PA14) OX=208963 GN=rplS PE=3 SV=1	20.236	41	4	6	4	116	13	10.4	21.24	9.00262e+07	964292
Q02FT1	30S ribosomal protein S15 OS=Pseudomonas aeruginosa (strain UCBPP-PA14) OX=208963 GN=rpsO PE=3 SV=1	13.437	49	5	10	5	89	10.1	10.07	19.49	6.65765e+08	7946723
A0A0H2Z7B8	Putative transcriptional regulator, LysR family OS=Pseudomonas aeruginosa (strain UCBPP-PA14) OX=208963 GN=phnR PE=3 SV=1	37.542	35	8	10	8	286	31.5	5.9	36.24	1.39333e+08	1.88685e+06
A0A0H2ZJ10	Nitrogen regulatory protein PII OS=Pseudomonas aeruginosa (strain UCBPP-PA14) OX=208963 GN=glnK PE=3 SV=1	168.722	92	25	371	25	112	12.3	5.58	1112.01	8.67207e+10	1.38592e+09
A0A0H2Z7J3	D-alanyl-D-alanine-endopeptidase OS=Pseudomonas aeruginosa (strain UCBPP-PA14) OX=208963 GN=pbpG PE=3 SV=1	35.982	32	8	9	8	310	34	10.61	32.53	3.97541e+07	639944
A0A0H2ZA00	Putative peptidyl-prolyl cis-trans isomerase D OS=Pseudomonas aeruginosa (strain UCBPP-PA14) OX=208963 GN=ppiD PE=4 SV=1	9.588	5	4	5	4	621	68.7	5.07	8.67	6.37093e+06	108669
A0A0H2Z756	Histidine kinase OS=Pseudomonas aeruginosa (strain UCBPP-PA14) OX=208963 GN=PA14_48160 PE=4 SV=1	6.519	2	2	2	2	858	93.2	5.27	5.17	1.12434e+06	19297.7
A0A0H2ZH73	Type 4 fimbrial biogenesis protein PilB OS=Pseudomonas aeruginosa (strain UCBPP-PA14) OX=208963 GN=pilB PE=3 SV=1	22.661	15	8	10	8	567	62.6	5.81	19.75	1.42089e+07	266896
A0A0H2ZD24	Putative D-alanyl-D-alanine carboxypeptidase OS=Pseudomonas aeruginosa (strain UCBPP-PA14) OX=208963 GN=dacB PE=3 SV=1	54.833	39	14	18	14	476	51.8	9.69	53.69	1.85835e+08	3.62237e+06
A0A0H2ZB44	Putative ATPase, AAA family OS=Pseudomonas aeruginosa (strain UCBPP-PA14) OX=208963 GN=PA14_29130 PE=4 SV=1	26.415	26	7	10	7	281	32.2	6.2	26.37	5.11031e+07	999198
A0A0H2ZJY3	16S rRNA (cytosine(967)-C(5))-methyltransferase OS=Pseudomonas aeruginosa (strain UCBPP-PA14) OX=208963 GN=sun PE=3 SV=1	24.845	20	7	9	7	434	47.1	7.9	29.68	1.77364e+07	350713
A0A0H2Z6C4	Tol-Pal system protein TolB OS=Pseudomonas aeruginosa (strain UCBPP-PA14) OX=208963 GN=tolB PE=3 SV=1	19.067	14	6	8	6	432	47.7	8.94	19.64	2.33636e+07	481388
A0A0H2ZL01	Putative zinc protease OS=Pseudomonas aeruginosa (strain UCBPP-PA14) OX=208963 GN=PA14_04890 PE=3 SV=1	58.548	36	17	21	17	465	51.9	6.58	63.11	3.20695e+08	6.89095e+06
A0A0H2ZEC9	Ubiquinone biosynthesis protein UbiU OS=Pseudomonas aeruginosa (strain UCBPP-PA14) OX=208963 GN=ubiU PE=3 SV=1	24.192	26	7	9	7	331	36	8.27	28.97	9.34106e+07	2.08567e+06
A0A0H2ZC25	Type II secretion system protein E OS=Pseudomonas aeruginosa (strain UCBPP-PA14) OX=208963 GN=xcpR PE=3 SV=1	25.685	14	7	7	7	502	55.5	6.28	22.61	1.8324e+07	413685
A0A0H2ZG56	Phenazine biosynthesis protein PhzE OS=Pseudomonas aeruginosa (strain UCBPP-PA14) OX=208963 GN=phzE1 PE=4 SV=1	65.699	36	19	24	19	627	69	5.71	72.44	2.13866e+08	4935154
A0A0H2ZLJ7	Uncharacterized protein OS=Pseudomonas aeruginosa (strain UCBPP-PA14) OX=208963 GN=PA14_07500 PE=4 SV=1	14.648	4	4	6	4	1245	139.6	5.73	20.65	2.03552e+06	47289.6
Q02E39	Acetylglutamate kinase OS=Pseudomonas aeruginosa (strain UCBPP-PA14) OX=208963 GN=argB PE=3 SV=1	37.614	45	9	14	9	301	31.8	6.81	44.72	2.04416e+08	4.87561e+06
Q02H37	Protein translocase subunit SecA OS=Pseudomonas aeruginosa (strain UCBPP-PA14) OX=208963 GN=secA PE=3 SV=1	45.698	16	11	15	11	916	103.8	5.58	51.13	2.4645e+07	598767
A0A0H2ZE43	Putative sensor histidine kinase/response regulator OS=Pseudomonas aeruginosa (strain UCBPP-PA14) OX=208963 GN=PA14_20780 PE=4 SV=1	70.282	35	17	26	17	571	63.1	5.74	75.56	6.20365e+08	1.54469e+07
Q02TH6	UPF0229 protein PA14_07660 OS=Pseudomonas aeruginosa (strain UCBPP-PA14) OX=208963 GN=PA14_07660 PE=3 SV=1	45.306	33	11	14	11	423	48.7	7.69	45.65	7.21916e+07	1.81896e+06
A0A0H2Z8G7	Putative 2-isopropylmalate synthase OS=Pseudomonas aeruginosa (strain UCBPP-PA14) OX=208963 GN=PA14_48570 PE=4 SV=1	57.535	38	12	16	12	455	50.6	6.52	63.54	8.37501e+07	2.18199e+06
A0A0H2Z979	Succinate dehydrogenase (B subunit) OS=Pseudomonas aeruginosa (strain UCBPP-PA14) OX=208963 GN=sdhB PE=3 SV=1	29.36	39	7	8	7	235	26.1	6.9	25.35	8.55361e+07	2.22899e+06
Q02ML8	CRISPR-associated nuclease/helicase Cas3 subtype I-F/YPEST OS=Pseudomonas aeruginosa (strain UCBPP-PA14) OX=208963 GN=cas3 PE=1 SV=1	67.472	23	19	21	19	1076	121	8.27	66.65	4.46477e+07	1.17567e+06
A0A0H2Z9D5	Putative transcriptional regulator OS=Pseudomonas aeruginosa (strain UCBPP-PA14) OX=208963 GN=PA14_41800 PE=4 SV=1	44.057	15	10	10	10	907	101.6	6.89	37.01	3.05846e+07	812864
A0A0H2ZF49	Putative transcriptional regulator, LysR family OS=Pseudomonas aeruginosa (strain UCBPP-PA14) OX=208963 GN=PA14_15210 PE=3 SV=1	58.524	56	12	23	12	311	33.9	8.92	85.17	9.97876e+08	26805294
A0A0H2Z907	Ribosomal protein S6 modification enzyme OS=Pseudomonas aeruginosa (strain UCBPP-PA14) OX=208963 GN=PA14_39390 PE=4 SV=1	83.065	45	20	38	18	495	57	5.9	111.89	6.90289e+08	1.92569e+07
A0A0H2ZFH3	Serine-type D-Ala-D-Ala carboxypeptidase OS=Pseudomonas aeruginosa (strain UCBPP-PA14) OX=208963 GN=dacC PE=1 SV=1	26.917	25	8	10	8	386	42.4	6.74	30.13	8.5102e+07	2.37824e+06
A0A0H2ZID1	Putative Type II secretory pathway protein OS=Pseudomonas aeruginosa (strain UCBPP-PA14) OX=208963 GN=PA14_66580 PE=4 SV=1	16.665	10	4	5	4	551	57.4	7.14	16.57	3.19543e+06	90621.7
Q02T54	50S ribosomal protein L17 OS=Pseudomonas aeruginosa (strain UCBPP-PA14) OX=208963 GN=rplQ PE=3 SV=1	14.049	35	5	8	5	129	14.5	10.45	22.9	6.72534e+07	1.94437e+06
A0A0H2ZD61	Putative acetyltransferase, GNAT family OS=Pseudomonas aeruginosa (strain UCBPP-PA14) OX=208963 GN=PA14_19360 PE=4 SV=1	130.401	75	31	60	31	585	64.9	6.29	182.41	4.13184e+09	1.21368e+08
A0A0H2ZJ68	Putative enzyme of heme biosynthesis OS=Pseudomonas aeruginosa (strain UCBPP-PA14) OX=208963 GN=hemY PE=4 SV=1	7.35	6	2	2	2	412	46.6	8.79	6.61	1.04855e+07	314797
Q02NA9	Leucyl/phenylalanyl-tRNA--protein transferase OS=Pseudomonas aeruginosa (strain UCBPP-PA14) OX=208963 GN=aat PE=3 SV=1	41.814	65	12	16	12	226	25.8	6.95	49.73	6.29944e+08	18940307
A0A0H2ZAM8	Uncharacterized protein OS=Pseudomonas aeruginosa (strain UCBPP-PA14) OX=208963 GN=PA14_37350 PE=4 SV=1	9.51	24	3	4	3	132	14.2	4.93	11.2	3.29345e+07	1.0196e+06
A0A0H2ZCV5	Putative transcriptional regulator, LysR family OS=Pseudomonas aeruginosa (strain UCBPP-PA14) OX=208963 GN=PA14_27250 PE=3 SV=1	15.581	16	5	6	5	339	37.3	8.38	15.29	1.09035e+07	339345
Q02T73	50S ribosomal protein L16 OS=Pseudomonas aeruginosa (strain UCBPP-PA14) OX=208963 GN=rplP PE=3 SV=1	19.548	40	5	8	5	137	15.4	11.21	20.39	156167001	4.88271e+06
A0A0H2ZJ24	Uncharacterized protein OS=Pseudomonas aeruginosa (strain UCBPP-PA14) OX=208963 GN=PA14_01030 PE=1 SV=1	20.555	46	5	8	5	162	17.4	6.79	29.32	1.54162e+08	4839127
Q02GB7	Isoleucine--tRNA ligase OS=Pseudomonas aeruginosa (strain UCBPP-PA14) OX=208963 GN=ileS PE=3 SV=1	35.509	12	9	12	9	943	105.3	6.15	36.08	1.66575e+07	531804
A0A0H2Z9V7	Putative cytochrome c OS=Pseudomonas aeruginosa (strain UCBPP-PA14) OX=208963 GN=PA14_35270 PE=4 SV=1	23.751	21	6	8	6	439	46.7	6.29	26.41	2.80133e+07	909683
A0A0H2ZEI7	Possible acyl-CoA dehydrogenase OS=Pseudomonas aeruginosa (strain UCBPP-PA14) OX=208963 GN=PA14_12450 PE=3 SV=1	23.15	15	8	10	8	549	60.2	6.44	30.27	3.51586e+07	1.17568e+06
A0A0H2ZDA0	Putative soluble lytic transglycosylase OS=Pseudomonas aeruginosa (strain UCBPP-PA14) OX=208963 GN=slt PE=4 SV=1	56.224	31	16	20	16	642	73.2	9.44	63.7	135538029	4.58636e+06
A0A0H2ZIR6	Proline iminopeptidase OS=Pseudomonas aeruginosa (strain UCBPP-PA14) OX=208963 GN=pap PE=3 SV=1	15.968	16	4	5	4	323	36.5	6.23	16.52	1.70339e+07	602954
A0A0H2ZIG1	Putative protease OS=Pseudomonas aeruginosa (strain UCBPP-PA14) OX=208963 GN=PA14_66690 PE=4 SV=1	12.457	14	4	4	4	479	52.4	8.47	12.81	5.74121e+06	220865
A0A0H2Z9T4	Putative transcriptional regulator OS=Pseudomonas aeruginosa (strain UCBPP-PA14) OX=208963 GN=PA14_41810 PE=4 SV=1	28.849	14	10	11	10	901	101.1	6.35	32.62	1.47692e+07	585218
A0A0H2ZIM8	Bifunctional glutamine synthetase adenylyltransferase/adenylyl-removing enzyme OS=Pseudomonas aeruginosa (strain UCBPP-PA14) OX=208963 GN=glnE PE=3 SV=1	174.705	51	44	57	44	982	110	5.58	191.88	2.83071e+09	1.14181e+08
A0A0H2ZJH1	Glc operon transcriptional activator OS=Pseudomonas aeruginosa (strain UCBPP-PA14) OX=208963 GN=glcC PE=4 SV=1	5.17	6	1	1	1	251	28.6	9.52	3.67	425333	17411.3
A0A0H2ZKA3	Putative transcriptional regulator OS=Pseudomonas aeruginosa (strain UCBPP-PA14) OX=208963 GN=PA14_03780 PE=3 SV=1	8.488	9	2	3	2	320	36	7.12	11.02	2.41501e+06	101055
A0A0H2ZDR7	Histidine kinase OS=Pseudomonas aeruginosa (strain UCBPP-PA14) OX=208963 GN=wspE PE=4 SV=1	12.47	5	3	4	3	769	84.3	5.15	12.26	3.646e+06	155556
A0A0H2ZDX9	(R)-specific enoyl-CoA hydratase OS=Pseudomonas aeruginosa (strain UCBPP-PA14) OX=208963 GN=phaJ1 PE=4 SV=1	8.541	17	2	2	2	156	16.9	5.33	7.65	4.87684e+06	208900
A0A0H2ZBT1	Putative protease OS=Pseudomonas aeruginosa (strain UCBPP-PA14) OX=208963 GN=PA14_31840 PE=4 SV=1	19.327	13	5	6	5	441	48.9	5.76	16.43	6.75089e+06	290087
A0A0H2ZH36	AAA_15 domain-containing protein OS=Pseudomonas aeruginosa (strain UCBPP-PA14) OX=208963 GN=PA14_60070 PE=4 SV=1	18.903	7	5	7	5	807	89.3	5.4	20.86	1.63129e+07	724716
A0A0H2ZEP3	Putative thioredoxin OS=Pseudomonas aeruginosa (strain UCBPP-PA14) OX=208963 GN=trx-1 PE=3 SV=1	24.294	25	5	9	5	289	31.9	4.78	36.44	1.50013e+07	672933
Q02EG7	Probable alpha-L-glutamate ligase OS=Pseudomonas aeruginosa (strain UCBPP-PA14) OX=208963 GN=rimK PE=3 SV=1	33.724	42	9	13	9	301	32.6	9.29	40.33	2.07888e+08	9437052
A0A0H2ZK53	Putative transcriptional regulator OS=Pseudomonas aeruginosa (strain UCBPP-PA14) OX=208963 GN=PA14_01500 PE=3 SV=1	36.414	36	11	16	10	302	33.4	8.65	41.83	3.34954e+08	1.59447e+07
Q02T80	50S ribosomal protein L3 OS=Pseudomonas aeruginosa (strain UCBPP-PA14) OX=208963 GN=rplC PE=3 SV=1	28.167	43	8	12	8	211	22.6	9.88	26.69	1.09836e+09	5.28938e+07
A0A0H2Z8S5	Transcriptional regulator Anr OS=Pseudomonas aeruginosa (strain UCBPP-PA14) OX=208963 GN=anr PE=4 SV=1	13.184	18	4	5	4	244	27.1	5.53	10.53	45264216	2.23425e+06
A0A0H2ZIV3	Putative cyclopropan-fatty-acyl-phospholipid synthase OS=Pseudomonas aeruginosa (strain UCBPP-PA14) OX=208963 GN=PA14_73140 PE=3 SV=1	44.477	43	11	14	11	394	44.1	6.11	47	158198635	7.83152e+06
Q02T81	30S ribosomal protein S10 OS=Pseudomonas aeruginosa (strain UCBPP-PA14) OX=208963 GN=rpsJ PE=3 SV=1	17.056	49	6	8	6	103	11.8	9.77	17.3	1.21787e+09	6.1133e+07
A0A0H2ZAR3	Putative glycosyl hydrolase OS=Pseudomonas aeruginosa (strain UCBPP-PA14) OX=208963 GN=glgX PE=3 SV=1	65.499	32	19	24	19	716	80.6	5.59	71.83	3.01431e+08	1.54254e+07
Q02FS8	Translation initiation factor IF-2 OS=Pseudomonas aeruginosa (strain UCBPP-PA14) OX=208963 GN=infB PE=3 SV=1	68.306	27	16	24	16	840	90.8	6.13	81.24	2.31166e+08	1.19812e+07
A0A0H2ZI20	Alginate biosynthesis regulatory protein AlgR OS=Pseudomonas aeruginosa (strain UCBPP-PA14) OX=208963 GN=algR PE=4 SV=1	41.779	52	11	15	11	248	27.6	7.24	47.11	130686211	6.92403e+06
A0A0H2Z8D2	Uncharacterized protein OS=Pseudomonas aeruginosa (strain UCBPP-PA14) OX=208963 GN=PA14_42920 PE=4 SV=1	23.59	18	6	6	6	443	49.7	6.54	21.73	2.63102e+07	1.40091e+06
A0A0H2ZLL2	Probable carbamoyl transferase OS=Pseudomonas aeruginosa (strain UCBPP-PA14) OX=208963 GN=PA14_37745 PE=3 SV=1	96.947	47	23	42	22	574	63.4	6.13	128.17	1.90872e+09	1.0188e+08
A0A0H2ZBR0	Transcriptional regulator CatR OS=Pseudomonas aeruginosa (strain UCBPP-PA14) OX=208963 GN=catR PE=3 SV=1	8.327	10	3	3	3	290	32.1	7.02	6.6	3.18601e+06	170461
A0A0H2ZLC0	Malonyl-[acyl-carrier protein] O-methyltransferase OS=Pseudomonas aeruginosa (strain UCBPP-PA14) OX=208963 GN=bioC PE=3 SV=1	30.994	38	10	14	10	274	29.7	9.13	35.09	3.94249e+07	2.12558e+06
A0A0H2ZCB4	2-dehydro-3-deoxy-phosphogluconate aldolase OS=Pseudomonas aeruginosa (strain UCBPP-PA14) OX=208963 GN=edaA PE=3 SV=1	14.155	27	5	7	5	220	23.9	7.09	17.07	7.35401e+08	4.07433e+07
A0A0H2ZID7	Sulfurtransferase OS=Pseudomonas aeruginosa (strain UCBPP-PA14) OX=208963 GN=rhdA PE=4 SV=1	33.207	57	9	11	9	271	29.4	5.58	39.98	2.22372e+08	1.25158e+07
A0A0H2ZI58	Uncharacterized protein OS=Pseudomonas aeruginosa (strain UCBPP-PA14) OX=208963 GN=PA14_63380 PE=4 SV=1	31.475	33	7	12	7	242	27.1	7.42	39.22	5.65749e+07	3.20099e+06
Q02HS3	GTPase Era OS=Pseudomonas aeruginosa (strain UCBPP-PA14) OX=208963 GN=era PE=3 SV=1	22.881	26	6	13	6	305	34.5	6.64	44.33	42225188	2.41236e+06
A0A0H2ZB70	Glucose dehydrogenase OS=Pseudomonas aeruginosa (strain UCBPP-PA14) OX=208963 GN=gcd PE=3 SV=1	18.518	9	5	5	5	803	86.2	6.25	12.58	2.57878e+06	153491
A0A0H2Z7B1	Glycine cleavage system transcriptional repressor OS=Pseudomonas aeruginosa (strain UCBPP-PA14) OX=208963 GN=PA14_51280 PE=4 SV=1	5.311	10	2	3	2	185	20.6	5.76	7.82	189376628	11306845
A0A0H2ZCG9	Uncharacterized protein OS=Pseudomonas aeruginosa (strain UCBPP-PA14) OX=208963 GN=PA14_28770 PE=4 SV=1	26.507	16	7	10	7	547	62.7	6.99	33.77	1.14864e+07	693636
A0A0H2ZGU2	ATP-dependent zinc metalloprotease FtsH OS=Pseudomonas aeruginosa (strain UCBPP-PA14) OX=208963 GN=ftsH PE=3 SV=1	7.874	4	2	3	2	639	69.9	5.87	10.54	2.4121e+06	146916
A0A0H2ZB18	2-ketogluconate 6-phosphate reductase OS=Pseudomonas aeruginosa (strain UCBPP-PA14) OX=208963 GN=kguD PE=3 SV=1	76.383	64	18	28	18	328	35.7	8.06	93.16	9.78661e+08	6.01521e+07
A0A0H2ZHI8	Probable malate:quinone oxidoreductase OS=Pseudomonas aeruginosa (strain UCBPP-PA14) OX=208963 GN=mqoB PE=3 SV=1	16.711	11	4	5	4	507	55.5	6.96	16.73	4.08584e+06	254520
A0A0H2ZJ65	Phosphate-specific transport system accessory protein PhoU OS=Pseudomonas aeruginosa (strain UCBPP-PA14) OX=208963 GN=phoU PE=3 SV=1	23.661	30	6	6	6	242	27.5	5.34	20.17	20207631	1.26537e+06
Q02E64	Xanthine phosphoribosyltransferase OS=Pseudomonas aeruginosa (strain UCBPP-PA14) OX=208963 GN=xpt PE=3 SV=1	23.773	45	7	11	7	190	20.6	6.64	27.18	3.43093e+07	2.16369e+06
A0A0H2Z9A2	Elongation factor G OS=Pseudomonas aeruginosa (strain UCBPP-PA14) OX=208963 GN=fusA2 PE=3 SV=1	23.481	14	7	11	3	702	77.6	5.2	34.93	3.1262e+06	197200
A0A0H2ZI61	ADP-ribose pyrophosphatase OS=Pseudomonas aeruginosa (strain UCBPP-PA14) OX=208963 GN=aspP PE=3 SV=1	14.847	28	4	5	4	205	23.1	5.06	18.84	5.11562e+06	323266
A0A0H2ZK10	Glutathione hydrolase proenzyme OS=Pseudomonas aeruginosa (strain UCBPP-PA14) OX=208963 GN=PA14_04730 PE=3 SV=1	23.437	14	6	8	6	577	62	8.88	24.51	3.75185e+06	237390
A0A0H2ZHZ5	Putative transcriptional regulator, TetR family OS=Pseudomonas aeruginosa (strain UCBPP-PA14) OX=208963 GN=PA14_64640 PE=4 SV=1	22.204	36	8	12	8	209	22.9	7.77	21.39	334288952	2.1618e+07
A0A0H2Z6Y0	Probable cold-shock protein OS=Pseudomonas aeruginosa (strain UCBPP-PA14) OX=208963 GN=PA14_49410 PE=4 SV=1	6.208	30	2	2	2	69	7.7	7.42	5.65	46230240	3.02036e+06
A0A0H2Z6Z4	Phosphate acetyltransferase OS=Pseudomonas aeruginosa (strain UCBPP-PA14) OX=208963 GN=pta PE=3 SV=1	39.946	16	10	14	10	704	75.6	5.36	51.21	5.83578e+07	3.81354e+06
Q02R92	DNA mismatch repair protein MutS OS=Pseudomonas aeruginosa (strain UCBPP-PA14) OX=208963 GN=mutS PE=3 SV=1	27.625	14	8	10	8	855	94.9	6.2	35	1.00185e+07	656749
A0A0H2Z6W3	Probable transcriptional regulator OS=Pseudomonas aeruginosa (strain UCBPP-PA14) OX=208963 GN=PA14_49790 PE=3 SV=1	16.905	20	6	9	6	303	33.5	6.27	23.1	8.92204e+07	5.9519e+06
A0A0H2ZAS2	Alpha-1,4-glucan:maltose-1-phosphate maltosyltransferase OS=Pseudomonas aeruginosa (strain UCBPP-PA14) OX=208963 GN=glgE PE=3 SV=1	72.252	34	16	23	16	664	76.3	6.13	78.47	1.50777e+08	1.00886e+07
A0A0H2ZLE4	Putative ClpA/B protease ATP binding subunit OS=Pseudomonas aeruginosa (strain UCBPP-PA14) OX=208963 GN=clpA PE=3 SV=1	115	40	30	40	28	850	94.1	6.84	126.59	6.24765e+08	4.27678e+07
A0A0H2ZH13	Lipopolysaccharide export system ATP-binding protein LptB OS=Pseudomonas aeruginosa (strain UCBPP-PA14) OX=208963 GN=PA14_57930 PE=3 SV=1	29.698	32	6	12	6	241	26.4	6.68	34.88	1.45502e+07	998304
A0A0H2Z8X8	Putative transcriptional regulator OS=Pseudomonas aeruginosa (strain UCBPP-PA14) OX=208963 GN=PA14_45150 PE=4 SV=1	50.859	61	13	28	13	258	28.4	7.23	96.74	5.77128e+08	4.01346e+07
A0A0H2ZFN5	Uncharacterized protein OS=Pseudomonas aeruginosa (strain UCBPP-PA14) OX=208963 GN=PA14_57690 PE=4 SV=1	20.038	40	4	5	4	148	16.4	6.33	19.16	8.78453e+06	619019
Q02ML7	CRISPR-associated endonuclease Cas1 OS=Pseudomonas aeruginosa (strain UCBPP-PA14) OX=208963 GN=cas1 PE=1 SV=1	25.055	32	6	7	6	324	36.1	7.11	27.58	1.37116e+08	9726786
A0A0H2ZBY3	PA-I galactophilic lectin OS=Pseudomonas aeruginosa (strain UCBPP-PA14) OX=208963 GN=pa1L PE=4 SV=1	20.8	63	5	7	5	122	12.9	5.26	27.6	3.61826e+08	25967408
A0A0H2Z9I5	Alpha-1,4 glucan phosphorylase OS=Pseudomonas aeruginosa (strain UCBPP-PA14) OX=208963 GN=glgP PE=3 SV=1	45.526	18	12	13	12	812	91.9	5.82	41.14	3.72361e+07	2.70443e+06
A0A0H2ZC58	Replication-associated recombination protein A OS=Pseudomonas aeruginosa (strain UCBPP-PA14) OX=208963 GN=ycaJ PE=3 SV=1	69.145	38	16	23	16	441	49	6.19	77.07	3.60429e+08	2.63254e+07
A0A0H2Z5Y6	Probable transcriptional regulator OS=Pseudomonas aeruginosa (strain UCBPP-PA14) OX=208963 GN=PA14_54130 PE=3 SV=1	22.765	29	6	7	6	309	34.4	6.44	19.11	1.87637e+07	1.38111e+06
Q02DF0	ATP synthase subunit b OS=Pseudomonas aeruginosa (strain UCBPP-PA14) OX=208963 GN=atpF PE=3 SV=1	10.67	22	3	4	3	156	16.9	6.02	12.6	20144294	1.48898e+06
A0A0H2ZK41	Putative transcriptional regulator OS=Pseudomonas aeruginosa (strain UCBPP-PA14) OX=208963 GN=pobR PE=4 SV=1	26.739	33	7	8	7	288	32.5	9.01	25.07	1.92255e+07	1.43506e+06
A0A0H2ZC71	Putative secretion system protein OS=Pseudomonas aeruginosa (strain UCBPP-PA14) OX=208963 GN=PA14_30070 PE=3 SV=1	13.638	12	2	4	2	273	29.4	6.96	19.56	2.21524e+06	165392
A0A0H2ZKX0	Putative transcriptional regulator, GntR family OS=Pseudomonas aeruginosa (strain UCBPP-PA14) OX=208963 GN=PA14_03480 PE=3 SV=1	34.735	27	12	12	12	473	53.4	9.03	29.07	3.23345e+07	2.43782e+06
A0A0H2ZEL0	Transcriptional repressor of fru operon OS=Pseudomonas aeruginosa (strain UCBPP-PA14) OX=208963 GN=fruR PE=4 SV=1	14.738	16	4	4	4	329	36.4	6.46	12.58	3.30927e+06	254764
A0A0H2ZLJ6	Heme d1 biosynthesis protein NirF OS=Pseudomonas aeruginosa (strain UCBPP-PA14) OX=208963 GN=nirF PE=4 SV=1	21.621	17	5	5	5	392	43.3	6.55	19.23	5.96903e+06	461068
A0A0H2ZC77	Bleomycin resistance protein OS=Pseudomonas aeruginosa (strain UCBPP-PA14) OX=208963 GN=PA14_23670 PE=3 SV=1	18.025	28	5	5	5	267	29.4	5.34	18.36	946314	73377.6
A0A0H2ZFZ9	Riboflavin biosynthesis protein RibD OS=Pseudomonas aeruginosa (strain UCBPP-PA14) OX=208963 GN=ribD PE=3 SV=1	21.904	21	7	9	7	373	39.7	7.3	27.08	1.21225e+07	942456
A0A0H2Z7X1	Flagellin OS=Pseudomonas aeruginosa (strain UCBPP-PA14) OX=208963 GN=fliC PE=3 SV=1	31.069	20	7	9	7	488	49.2	5.62	30.72	1.18899e+07	927665
A0A0H2Z7R4	Putative transcriptional regulator OS=Pseudomonas aeruginosa (strain UCBPP-PA14) OX=208963 GN=PA14_45250 PE=4 SV=1	27.634	24	6	9	6	268	30.4	5.71	25.87	1.15461e+08	9.18913e+06
A0A0H2ZDI1	Putative zinc-binding dehydrogenase OS=Pseudomonas aeruginosa (strain UCBPP-PA14) OX=208963 GN=PA14_23420 PE=4 SV=1	64.67	26	17	29	17	722	78	7.52	83.79	207473000	1.6872e+07
A0A0H2ZF88	UvrABC system protein A OS=Pseudomonas aeruginosa (strain UCBPP-PA14) OX=208963 GN=uvrA PE=3 SV=1	78.632	28	21	31	21	945	104.4	6.64	86.62	8.73877e+07	7.16418e+06
A0A0H2ZEB1	DNA binding-protein OS=Pseudomonas aeruginosa (strain UCBPP-PA14) OX=208963 GN=algZ PE=4 SV=1	14.285	35	3	8	3	108	12.3	7.66	24.03	1.6039e+08	13219141
A0A0H2Z7S6	Uncharacterized protein OS=Pseudomonas aeruginosa (strain UCBPP-PA14) OX=208963 GN=PA14_50570 PE=4 SV=1	16.644	9	5	6	5	764	86	4.72	15.82	2.7183e+06	226180
A0A0H2ZDL6	Bifunctional chorismate mutase/prephenate dehydratase OS=Pseudomonas aeruginosa (strain UCBPP-PA14) OX=208963 GN=pheA PE=4 SV=1	33.937	28	9	14	9	365	40.6	6.32	41.34	16003283	1.3316e+06
A0A0H2ZLD1	Siroheme decarboxylase OS=Pseudomonas aeruginosa (strain UCBPP-PA14) OX=208963 GN=nirL PE=3 SV=1	13.365	22	4	4	4	174	20.2	9.03	9.01	6.89652e+06	580932
A0A0H2Z917	Putative purine-binding chemotaxis protein CheW OS=Pseudomonas aeruginosa (strain UCBPP-PA14) OX=208963 GN=cheW PE=4 SV=1	6.721	17	2	2	2	159	17.5	4.41	7.08	4.90424e+07	4.1565e+06
A0A0H2Z8U8	Histidine kinase OS=Pseudomonas aeruginosa (strain UCBPP-PA14) OX=208963 GN=cheA PE=4 SV=1	16.342	7	4	7	4	753	79.6	4.68	17.98	3.21643e+06	273123
A0A0H2ZD46	Putative oxidase OS=Pseudomonas aeruginosa (strain UCBPP-PA14) OX=208963 GN=PA14_25810 PE=4 SV=1	9.525	8	3	4	3	298	33.5	6.13	12.08	1.4602e+06	125220
A0A0H2ZDP9	Glucose-6-phosphate 1-dehydrogenase OS=Pseudomonas aeruginosa (strain UCBPP-PA14) OX=208963 GN=zwf PE=3 SV=1	62.077	34	14	19	14	489	55.6	5.88	60.48	3.71125e+07	3.20247e+06
A0A0H2ZC88	Putative two-component response regulator OS=Pseudomonas aeruginosa (strain UCBPP-PA14) OX=208963 GN=PA14_29730 PE=4 SV=1	42.985	54	8	12	8	223	24.7	5.97	47.83	6.17152e+07	5.36281e+06
A0A0H2ZL94	Uncharacterized protein OS=Pseudomonas aeruginosa (strain UCBPP-PA14) OX=208963 GN=PA14_07380 PE=4 SV=1	21.369	41	5	8	5	152	17.7	4.59	29.35	14265124	1.24731e+06
A0A0H2ZEP2	AMP nucleosidase OS=Pseudomonas aeruginosa (strain UCBPP-PA14) OX=208963 GN=PA14_17550 PE=4 SV=1	60.579	51	15	34	15	356	40.4	6.06	97.14	5.68567e+08	4.98757e+07
A0A0H2ZHB4	Chaperone protein ClpB OS=Pseudomonas aeruginosa (strain UCBPP-PA14) OX=208963 GN=clpB PE=3 SV=1	73.653	26	18	24	14	854	94.9	5.48	78.75	1.00797e+07	887989
A0A0H2ZEJ6	Ornithine carbamoyltransferase OS=Pseudomonas aeruginosa (strain UCBPP-PA14) OX=208963 GN=argF PE=3 SV=1	21.211	27	7	10	7	305	33.9	5.88	23.4	2.91809e+07	2.6072e+06
A0A0H2Z5Z6	Probable transcriptional regulator OS=Pseudomonas aeruginosa (strain UCBPP-PA14) OX=208963 GN=PA14_53920 PE=4 SV=1	52.98	55	13	17	13	240	27.2	6.7	55.67	60436884	5.41375e+06
A0A0H2ZGE3	Putative two-component response regulator OS=Pseudomonas aeruginosa (strain UCBPP-PA14) OX=208963 GN=PA14_55810 PE=4 SV=1	37.305	47	9	15	9	275	30.5	6.76	55.97	439993400	39811242
A0A0H2Z973	Putative transcriptional regulator, GntR OS=Pseudomonas aeruginosa (strain UCBPP-PA14) OX=208963 GN=yjiR PE=3 SV=1	10.245	7	3	4	3	474	52.3	8.21	9.87	9.1565e+06	839482
A0A0H2ZHF9	Transcriptional regulatory protein NfxB OS=Pseudomonas aeruginosa (strain UCBPP-PA14) OX=208963 GN=nfxB PE=4 SV=1	24.613	55	5	14	5	187	21	6.52	46.2	2.94121e+08	2.69959e+07
A0A0H2ZBV8	Probable S-methyl-5'-thioinosine phosphorylase OS=Pseudomonas aeruginosa (strain UCBPP-PA14) OX=208963 GN=PA14_25210 PE=3 SV=1	20.641	40	7	12	7	245	26.3	6.64	34.36	9.32853e+07	8.56568e+06
A0A0H2ZKZ4	Putative transcriptional regulator, LysR family OS=Pseudomonas aeruginosa (strain UCBPP-PA14) OX=208963 GN=PA14_05850 PE=3 SV=1	26.385	28	7	10	7	302	34	7.62	35.27	1.10484e+08	1.02811e+07
A0A0H2ZFQ5	Nitrogen regulatory IIA protein OS=Pseudomonas aeruginosa (strain UCBPP-PA14) OX=208963 GN=ptsN PE=4 SV=1	9.059	23	3	4	3	154	16.7	5.02	9.41	3.13795e+06	292703
Q02PQ1	NAD kinase OS=Pseudomonas aeruginosa (strain UCBPP-PA14) OX=208963 GN=nadK PE=3 SV=1	31.214	39	9	17	9	295	32.1	7.27	61.61	1.82506e+08	1.70308e+07
A0A0H2ZCW7	Ribonuclease E OS=Pseudomonas aeruginosa (strain UCBPP-PA14) OX=208963 GN=rne PE=3 SV=1	35.211	12	9	12	9	1057	117.4	4.93	41.77	7.44479e+07	6.97673e+06
A0A0H2ZAW8	ATP-dependent clp protease, ATP-binding subunit ClpA OS=Pseudomonas aeruginosa (strain UCBPP-PA14) OX=208963 GN=clpA PE=3 SV=1	208.752	60	49	115	48	758	84	6.02	375.63	1.0249e+10	9.64177e+08
A0A0H2ZGD9	Insulin-cleaving metalloproteinase outer membrane OS=Pseudomonas aeruginosa (strain UCBPP-PA14) OX=208963 GN=icmP PE=4 SV=1	28.202	22	8	13	8	446	47.2	4.86	35.35	3.48702e+07	3.28669e+06
Q02NB3	ATP-dependent Clp protease adapter protein ClpS OS=Pseudomonas aeruginosa (strain UCBPP-PA14) OX=208963 GN=clpS PE=3 SV=1	28.296	34	5	28	5	122	13.9	5.12	64.96	7.49657e+08	7.17679e+07
A0A0H2ZDW9	Phosphoribosylformylglycinamidine synthase OS=Pseudomonas aeruginosa (strain UCBPP-PA14) OX=208963 GN=purL PE=3 SV=1	83.577	23	24	28	24	1298	140.6	5.19	84.91	6.6958e+07	6.42737e+06
A0A0H2ZGP1	5-oxoprolinase subunit A OS=Pseudomonas aeruginosa (strain UCBPP-PA14) OX=208963 GN=pxpA PE=3 SV=1	18.555	24	4	7	4	251	27.2	5.47	25.08	45858399	4.41009e+06
A0A0H2ZDT9	Putative chemotaxis signal transduction protein OS=Pseudomonas aeruginosa (strain UCBPP-PA14) OX=208963 GN=PA14_20750 PE=4 SV=1	30.242	33	9	12	9	310	34.4	6.19	31.17	4.72736e+07	4.54802e+06
A0A0H2ZK29	Putative transcriptional regulator OS=Pseudomonas aeruginosa (strain UCBPP-PA14) OX=208963 GN=PA14_02870 PE=3 SV=1	64.615	56	16	16	16	313	34.5	8.69	54.73	1.78867e+08	17237452
A0A0H2ZKF3	Protease PfpI OS=Pseudomonas aeruginosa (strain UCBPP-PA14) OX=208963 GN=pfpI PE=3 SV=1	40.743	64	10	44	10	179	19.2	5.57	172.46	3.15833e+08	3.09427e+07
A0A0H2ZF06	Putative metal-transporting P-type ATPase OS=Pseudomonas aeruginosa (strain UCBPP-PA14) OX=208963 GN=cadA PE=3 SV=1	12.865	6	4	4	4	742	78.9	6.11	10.85	9.76214e+06	978002
A0A0H2ZJD8	Leucine responsive regulatory protein OS=Pseudomonas aeruginosa (strain UCBPP-PA14) OX=208963 GN=lrp PE=4 SV=1	29.185	44	9	12	9	162	18.9	8.05	31.44	2.35775e+08	2.38307e+07
Q02DF3	ATP synthase gamma chain OS=Pseudomonas aeruginosa (strain UCBPP-PA14) OX=208963 GN=atpG PE=3 SV=1	13.359	17	4	5	4	286	31.5	7.87	15.51	10198892	1.03827e+06
A0A0H2ZER3	Methionine aminopeptidase OS=Pseudomonas aeruginosa (strain UCBPP-PA14) OX=208963 GN=map PE=3 SV=1	28.613	40	7	9	7	261	29.1	6.32	29.03	6.43947e+07	6.56138e+06
A0A0H2ZIQ8	Putative transcriptional regulator, TetR family OS=Pseudomonas aeruginosa (strain UCBPP-PA14) OX=208963 GN=phaD PE=4 SV=1	23.341	33	6	11	6	205	23.5	7.56	28.68	1.57554e+08	1.61093e+07
A0A0H2ZJK0	L-threonine aldolase OS=Pseudomonas aeruginosa (strain UCBPP-PA14) OX=208963 GN=ltaA PE=3 SV=1	37.909	31	9	16	9	346	38.2	5.26	43.7	2.45498e+08	25490452
A0A0H2ZGI5	Probable phenazine biosynthesis protein OS=Pseudomonas aeruginosa (strain UCBPP-PA14) OX=208963 GN=phzF1 PE=3 SV=1	24.817	40	7	10	7	278	30.3	6.44	30.4	1.33757e+08	1.39486e+07
A0A0H2Z9Z0	Putative phosphoglycerate mutase OS=Pseudomonas aeruginosa (strain UCBPP-PA14) OX=208963 GN=gpmA PE=4 SV=1	37.739	67	11	19	11	236	26.4	6.32	62.33	614820537	6.42156e+07
A0A0H2ZB04	Putative transcriptional regulator OS=Pseudomonas aeruginosa (strain UCBPP-PA14) OX=208963 GN=norR PE=4 SV=1	42.631	28	12	18	12	517	57.4	6.71	58.4	7.42652e+07	7870643
A0A0H2ZF26	Putative LysR-family transcriptional regulator OS=Pseudomonas aeruginosa (strain UCBPP-PA14) OX=208963 GN=PA14_16380 PE=3 SV=1	28.057	35	7	9	7	301	34.1	7.12	29.91	1.0482e+07	1.11728e+06
A0A0H2ZKX6	RND multidrug efflux membrane fusion protein MexA OS=Pseudomonas aeruginosa (strain UCBPP-PA14) OX=208963 GN=mexA PE=3 SV=1	16.894	16	5	6	5	383	40.9	8.72	19.21	17183594	1.85323e+06
A0A0H2ZJ15	Putative serine/threonine phosphoprotein phosphatase OS=Pseudomonas aeruginosa (strain UCBPP-PA14) OX=208963 GN=PA14_00890 PE=4 SV=1	24.303	29	6	8	6	242	25.9	6.27	25.88	5.90171e+07	6.366e+06
A0A0H2Z9J4	1,4-alpha-glucan branching enzyme GlgB OS=Pseudomonas aeruginosa (strain UCBPP-PA14) OX=208963 GN=glgB PE=3 SV=1	93.484	41	24	34	24	732	82.5	6.09	107.61	6.48396e+08	7.01376e+07
A0A0H2ZHX0	Ferric uptake regulation protein OS=Pseudomonas aeruginosa (strain UCBPP-PA14) OX=208963 GN=fur PE=3 SV=1	18.103	37	4	6	4	134	15.2	5.97	21.63	177874804	19338864
A0A0H2ZAC1	Putative acetyltransferase OS=Pseudomonas aeruginosa (strain UCBPP-PA14) OX=208963 GN=PA14_39410 PE=4 SV=1	34.979	28	8	12	8	365	41.7	8.44	35.34	1.4372e+08	1.56442e+07
A0A0H2ZK83	Uncharacterized protein OS=Pseudomonas aeruginosa (strain UCBPP-PA14) OX=208963 GN=PA14_00940 PE=4 SV=1	65.959	56	18	22	18	444	48.2	6.14	66.58	2.04455e+08	2.23508e+07
A0A0H2ZCL8	CHAD domain-containing protein OS=Pseudomonas aeruginosa (strain UCBPP-PA14) OX=208963 GN=PA14_26940 PE=4 SV=1	29.93	39	6	7	6	256	28.9	9.77	30.58	7.20273e+06	793854
A0A0H2ZAK4	Glyoxylate carboligase OS=Pseudomonas aeruginosa (strain UCBPP-PA14) OX=208963 GN=PA14_37340 PE=3 SV=1	57.899	30	15	18	15	590	64.3	6.6	62.23	1.08239e+08	1.19635e+07
A0A0H2ZDB3	Putative short-chain dehydrogenase OS=Pseudomonas aeruginosa (strain UCBPP-PA14) OX=208963 GN=ygfF PE=4 SV=1	30.634	40	7	11	7	248	26.2	6.57	38.06	5.19804e+07	5.77428e+06
A0A0H2ZDM1	Putative transcriptional activator OS=Pseudomonas aeruginosa (strain UCBPP-PA14) OX=208963 GN=act PE=3 SV=1	29.968	34	8	9	8	306	33.8	7.78	28	28216399	3.13677e+06
Q02T74	30S ribosomal protein S3 OS=Pseudomonas aeruginosa (strain UCBPP-PA14) OX=208963 GN=rpsC PE=3 SV=1	34.573	40	8	13	8	228	25.8	10.14	47.73	5.9711e+08	6.71179e+07
A0A0H2ZFN4	Possible glyoxalase OS=Pseudomonas aeruginosa (strain UCBPP-PA14) OX=208963 GN=PA14_12690 PE=4 SV=1	16.704	31	3	6	3	144	15.4	5.08	24.06	141640928	15956603
A0A0H2ZF77	Outer membrane protein assembly factor BamB OS=Pseudomonas aeruginosa (strain UCBPP-PA14) OX=208963 GN=bamB PE=3 SV=1	5.407	5	2	4	2	380	40.4	5.5	10.71	4.16534e+06	473573
A0A0H2ZHY0	Dipeptidase OS=Pseudomonas aeruginosa (strain UCBPP-PA14) OX=208963 GN=PA14_61870 PE=3 SV=1	17.716	17	5	6	5	412	46.9	8.79	19.17	3.29016e+07	3.76009e+06
A0A0H2Z605	Probable ring-cleaving dioxygenase OS=Pseudomonas aeruginosa (strain UCBPP-PA14) OX=208963 GN=PA14_53700 PE=4 SV=1	19.274	41	4	8	4	141	16.2	6.44	27.48	52561129	6.15215e+06
A0A0H2ZA70	Glutathione reductase OS=Pseudomonas aeruginosa (strain UCBPP-PA14) OX=208963 GN=gor PE=3 SV=1	24.792	18	6	8	6	451	49.2	6.35	28.09	1.08606e+07	1.27434e+06
A0A0H2ZJM4	Putative transcriptional regulator, RpiR family OS=Pseudomonas aeruginosa (strain UCBPP-PA14) OX=208963 GN=PA14_71780 PE=4 SV=1	39.042	35	9	14	9	293	31.7	7.21	44.6	1.40464e+08	1.65583e+07
A0A0H2ZHX4	Protein FdhE homolog OS=Pseudomonas aeruginosa (strain UCBPP-PA14) OX=208963 GN=fdhE PE=3 SV=1	35.256	36	9	16	9	309	33.8	5.92	57.42	80425459	9.60288e+06
A0A0H2ZBC3	Putative ATPase OS=Pseudomonas aeruginosa (strain UCBPP-PA14) OX=208963 GN=PA14_34230 PE=4 SV=1	56.244	40	13	19	13	384	43.4	6.21	59.62	1.65871e+08	1.99113e+07
A0A0H2ZJR8	Cupin_2 domain-containing protein OS=Pseudomonas aeruginosa (strain UCBPP-PA14) OX=208963 GN=PA14_03510 PE=4 SV=1	10.337	14	2	4	2	135	14.6	7.12	12.01	326655572	3.93038e+07
A0A0H2ZCF9	CENP-V/GFA domain-containing protein OS=Pseudomonas aeruginosa (strain UCBPP-PA14) OX=208963 GN=PA14_29150 PE=3 SV=1	14.052	32	3	4	3	131	14.3	6.84	15.17	1.39898e+07	1.68693e+06
A0A0H2Z7V1	4-hydroxy-tetrahydrodipicolinate synthase OS=Pseudomonas aeruginosa (strain UCBPP-PA14) OX=208963 GN=dapA PE=3 SV=1	27.799	30	7	9	7	292	31.4	6.43	29.03	7179572	871907
A0A0H2ZBV1	PilZ domain-containing protein OS=Pseudomonas aeruginosa (strain UCBPP-PA14) OX=208963 GN=PA14_25420 PE=4 SV=1	43.538	43	9	17	9	254	28.4	6.54	60.93	819184331	9.95522e+07
Q02V26	Probable RNA 2'-phosphotransferase OS=Pseudomonas aeruginosa (strain UCBPP-PA14) OX=208963 GN=kptA PE=3 SV=1	32.346	68	11	25	11	182	20	9.45	71.42	4.56297e+08	5.59267e+07
A0A0H2ZGF8	Putative type II secretion system protein OS=Pseudomonas aeruginosa (strain UCBPP-PA14) OX=208963 GN=cpaF2 PE=3 SV=1	60.838	37	15	24	15	421	46.9	5.77	80.59	2.52842e+08	3.10418e+07
A0A0H2ZEP1	Putative transcriptional regulator CadR OS=Pseudomonas aeruginosa (strain UCBPP-PA14) OX=208963 GN=cadR PE=4 SV=1	34.485	71	9	16	9	156	17.7	6.61	36.78	284557384	35019821
A0A0H2ZBU2	Putative DNA-binding heavy metal response regulator OS=Pseudomonas aeruginosa (strain UCBPP-PA14) OX=208963 GN=czrR PE=4 SV=1	24.474	27	6	8	6	224	25.8	7.68	25.99	4.97354e+07	6.13016e+06
A0A0H2ZC85	Phenylalanine--tRNA ligase beta subunit OS=Pseudomonas aeruginosa (strain UCBPP-PA14) OX=208963 GN=pheT PE=3 SV=1	9.766	6	4	4	4	792	86.8	5.39	7.69	863158	106613
A0A0H2Z919	Flavin_Reduct domain-containing protein OS=Pseudomonas aeruginosa (strain UCBPP-PA14) OX=208963 GN=PA14_43240 PE=4 SV=1	21.704	30	5	12	5	202	21.9	5.34	44.52	118510662	1.46532e+07
A0A0H2ZJY4	Putative transcriptional regulator, TetR family OS=Pseudomonas aeruginosa (strain UCBPP-PA14) OX=208963 GN=PA14_02090 PE=4 SV=1	4.369	5	1	3	1	221	24.6	8.29	10.47	8544530	1059220
A0A0H2ZED7	Glycerol kinase OS=Pseudomonas aeruginosa (strain UCBPP-PA14) OX=208963 GN=glpK PE=3 SV=1	35.56	28	10	12	10	494	54.2	5.85	35.23	30728117	3.8169e+06
A0A0H2ZA23	Putative alcohol dehydrogenase, zinc-containing OS=Pseudomonas aeruginosa (strain UCBPP-PA14) OX=208963 GN=yhfP PE=4 SV=1	19.337	19	6	8	6	330	34.5	5.55	20.02	15977855	1.99333e+06
A0A0H2Z7I7	Putative acetyltransferase OS=Pseudomonas aeruginosa (strain UCBPP-PA14) OX=208963 GN=PA14_46440 PE=4 SV=1	37.674	40	7	13	7	177	20.1	7.65	54.28	4.92016e+07	6.15705e+06
A0A0H2ZGX6	UDP-N-acetylmuramoylalanine--D-glutamate ligase OS=Pseudomonas aeruginosa (strain UCBPP-PA14) OX=208963 GN=murD PE=3 SV=1	7.645	7	3	3	3	448	48.1	5.78	5.7	1.68318e+06	210754
Q02LD4	Pyrroloquinoline-quinone synthase OS=Pseudomonas aeruginosa (strain UCBPP-PA14) OX=208963 GN=pqqC PE=3 SV=1	25.76	36	8	10	8	250	29.4	7.39	27.89	5.1527e+07	6481892
A0A0H2Z8C4	Putative chemotaxis transducer OS=Pseudomonas aeruginosa (strain UCBPP-PA14) OX=208963 GN=PA14_46030 PE=4 SV=1	7.966	9	3	5	2	417	46.9	6.43	13.52	624038	78959.1
A0A0H2ZIS8	Putative general secretory pathway related protein OS=Pseudomonas aeruginosa (strain UCBPP-PA14) OX=208963 GN=gspE PE=3 SV=1	14.961	10	5	6	5	594	65.9	6.55	16.16	3.0864e+07	3.96364e+06
A0A0H2ZJZ1	Histidine kinase OS=Pseudomonas aeruginosa (strain UCBPP-PA14) OX=208963 GN=cheA PE=4 SV=1	79.52	32	14	29	14	639	68.9	4.89	104.16	3.57583e+08	4.59512e+07
A0A0H2Z6E4	Nudix hydrolase domain-containing protein OS=Pseudomonas aeruginosa (strain UCBPP-PA14) OX=208963 GN=PA14_51490 PE=3 SV=1	45.365	73	10	15	10	212	23.7	6.1	58.93	200304379	2.57709e+07
A0A0H2Z7D0	META domain-containing protein OS=Pseudomonas aeruginosa (strain UCBPP-PA14) OX=208963 GN=PA14_52290 PE=4 SV=1	2.968	15	1	1	1	135	15	4.91	3	399063	51398.6
A0A0H2Z6J0	Aldehyde dehydrogenase (NAD(+)) OS=Pseudomonas aeruginosa (strain UCBPP-PA14) OX=208963 GN=pcd PE=3 SV=1	51.06	34	14	18	14	529	57.2	6.34	54.96	7.01585e+07	9.04803e+06
A0A0H2ZAM6	Glycogen synthase OS=Pseudomonas aeruginosa (strain UCBPP-PA14) OX=208963 GN=glgA PE=3 SV=1	25.101	15	7	7	7	513	56.4	6.76	20.39	4.90202e+06	632940
A0A0H2ZC74	Putative DsrH family protein OS=Pseudomonas aeruginosa (strain UCBPP-PA14) OX=208963 GN=PA14_30380 PE=4 SV=1	1.44	8	1	1	1	101	10.9	4.75	1.75	851167	110572
Q02IZ4	Periplasmic nitrate reductase OS=Pseudomonas aeruginosa (strain UCBPP-PA14) OX=208963 GN=napA PE=3 SV=1	53.156	21	14	20	14	834	93.4	8.41	64.52	6.26667e+07	8.19181e+06
A0A0H2ZCK1	Periplasmic tail-specific protease OS=Pseudomonas aeruginosa (strain UCBPP-PA14) OX=208963 GN=tsp PE=3 SV=1	16.649	8	4	4	4	698	78.1	6.65	12.46	6.97793e+06	912275
A0A0H2ZF87	tRNA (cytidine/uridine/adenosine-2'-O-)-methyltransferase TrmJ OS=Pseudomonas aeruginosa (strain UCBPP-PA14) OX=208963 GN=trmJ PE=1 SV=1	8.82	11	2	2	2	257	28.5	6.23	7.87	3.33775e+06	439333
A0A0H2ZE36	Inositol-1-monophosphatase OS=Pseudomonas aeruginosa (strain UCBPP-PA14) OX=208963 GN=suhB PE=3 SV=1	2.421	3	1	2	1	271	29.5	6.65	1.89	6.61613e+07	8.71504e+06
A0A0H2ZBU9	Thiol peroxidase OS=Pseudomonas aeruginosa (strain UCBPP-PA14) OX=208963 GN=tpx PE=3 SV=1	24.433	51	6	10	6	165	17.2	5.26	39.47	2.48084e+07	3305748
A0A0H2ZKB4	Uncharacterized protein OS=Pseudomonas aeruginosa (strain UCBPP-PA14) OX=208963 GN=PA14_04010 PE=4 SV=1	25.154	39	4	11	4	167	19.2	5.3	44.92	114996500	1.54331e+07
A0A0H2ZHT6	Carbamoyl-phosphate synthase large chain OS=Pseudomonas aeruginosa (strain UCBPP-PA14) OX=208963 GN=carB PE=3 SV=1	103.254	32	28	43	28	1073	117.3	5.15	131.58	4.36304e+08	5.87321e+07
Q02RA9	CTP synthase OS=Pseudomonas aeruginosa (strain UCBPP-PA14) OX=208963 GN=pyrG PE=3 SV=1	42.492	26	11	18	11	542	59.6	5.66	58.76	9.10457e+07	1.22843e+07
A0A0H2ZFW8	Pilin OS=Pseudomonas aeruginosa (strain UCBPP-PA14) OX=208963 GN=pilA PE=3 SV=1	25.506	32	4	7	4	179	18.1	5.45	25.63	142859050	19687106
A0A0H2ZAT0	Putative two-component response regulator OS=Pseudomonas aeruginosa (strain UCBPP-PA14) OX=208963 GN=PA14_30830 PE=4 SV=1	111.565	70	25	39	25	447	50.9	5.67	125.44	1.36209e+09	1.91368e+08
Q02RL6	tRNA (guanine-N(1)-)-methyltransferase OS=Pseudomonas aeruginosa (strain UCBPP-PA14) OX=208963 GN=trmD PE=1 SV=1	47.339	58	11	26	11	252	28.3	5.34	69.03	2.85989e+08	4.07396e+07
Q02KU3	Trigger factor OS=Pseudomonas aeruginosa (strain UCBPP-PA14) OX=208963 GN=tig PE=3 SV=1	38.499	29	8	10	8	436	48.6	4.87	39.42	2.49411e+07	3579386
A0A0H2ZAX1	Arsenic resistance transcriptional regulator OS=Pseudomonas aeruginosa (strain UCBPP-PA14) OX=208963 GN=arsR PE=4 SV=1	9.543	24	3	4	3	116	13	7.68	11.36	14039051	2.01974e+06
A0A0H2ZJM3	Putative transcriptional regulator, LysR family OS=Pseudomonas aeruginosa (strain UCBPP-PA14) OX=208963 GN=PA14_00400 PE=3 SV=1	14.954	21	5	6	5	304	33.7	8.02	15.19	2.45223e+07	3.53177e+06
Q02PI7	Probable lipid kinase YegS-like OS=Pseudomonas aeruginosa (strain UCBPP-PA14) OX=208963 GN=PA14_24970 PE=3 SV=1	5.451	6	2	2	2	302	31.4	5.15	4.51	3.38417e+06	495827
A0A0H2ZJC9	ATP-dependent DNA helicase Rep OS=Pseudomonas aeruginosa (strain UCBPP-PA14) OX=208963 GN=rep PE=3 SV=1	20.589	11	7	8	7	669	77	6.1	21.14	7.48472e+06	1.09863e+06
A0A0H2ZHB1	Antitoxin ParD OS=Pseudomonas aeruginosa (strain UCBPP-PA14) OX=208963 GN=PA14_60040 PE=4 SV=1	13.245	49	3	5	3	90	10.1	4.53	19.45	49077300	7.20521e+06
A0A0H2ZKQ6	Putative acyl-CoA dehydrogenase OS=Pseudomonas aeruginosa (strain UCBPP-PA14) OX=208963 GN=PA14_06620 PE=3 SV=1	37.569	19	8	12	7	598	64.3	6.44	43.13	9.19146e+06	1.34964e+06
A0A0H2ZIF5	Putative transcriptional regulator, LysR family OS=Pseudomonas aeruginosa (strain UCBPP-PA14) OX=208963 GN=PA14_64910 PE=3 SV=1	41.468	39	10	14	10	312	35.3	6.93	45.96	8.73593e+07	1.28287e+07
A0A0H2Z9V0	Putative transcriptional regulator, LysR family OS=Pseudomonas aeruginosa (strain UCBPP-PA14) OX=208963 GN=PA14_40440 PE=3 SV=1	69.333	55	14	27	14	295	33.1	7.12	94.55	5.67487e+08	8.37009e+07
A0A0H2ZKF0	Putative transcriptional regulator, IclR family OS=Pseudomonas aeruginosa (strain UCBPP-PA14) OX=208963 GN=PA14_02910 PE=4 SV=1	28.557	38	8	15	8	259	28	8.75	47.07	1.06697e+08	15848842
A0A0H2ZK22	Putative peptidase OS=Pseudomonas aeruginosa (strain UCBPP-PA14) OX=208963 GN=PA14_04870 PE=3 SV=1	15.165	10	4	6	4	495	53.1	6	18.39	1.01998e+07	1.52684e+06
Q02DF2	ATP synthase subunit alpha OS=Pseudomonas aeruginosa (strain UCBPP-PA14) OX=208963 GN=atpA PE=3 SV=1	41.467	24	12	16	12	514	55.4	5.44	45.85	4.0925e+07	6.13233e+06
A0A0H2ZL11	Uncharacterized protein OS=Pseudomonas aeruginosa (strain UCBPP-PA14) OX=208963 GN=PA14_05020 PE=4 SV=1	7.133	25	2	3	2	85	9.7	5.9	8.83	88531648	13272178
A0A0H2ZE96	Transglut_core2 domain-containing protein OS=Pseudomonas aeruginosa (strain UCBPP-PA14) OX=208963 GN=PA14_19860 PE=3 SV=1	8.723	9	2	3	2	270	29.9	6.1	9.47	5.09725e+06	769797
A0A0H2Z8X1	Transcriptional regulator OS=Pseudomonas aeruginosa (strain UCBPP-PA14) OX=208963 GN=gbuR PE=3 SV=1	44.871	51	14	25	14	297	33.3	8.81	66.01	5.23819e+08	7.98945e+07
Q02N15	Trans-aconitate 2-methyltransferase OS=Pseudomonas aeruginosa (strain UCBPP-PA14) OX=208963 GN=tam PE=3 SV=1	39.294	30	10	17	10	275	31.6	6.8	59.21	3.43515e+08	52742632
A0A0H2ZFD8	Possible isochorismatase family protein OS=Pseudomonas aeruginosa (strain UCBPP-PA14) OX=208963 GN=PA14_12730 PE=4 SV=1	9.146	16	3	5	3	193	21.1	7.25	12.37	1.88922e+07	2.90391e+06
A0A0H2ZBW6	Uncharacterized protein OS=Pseudomonas aeruginosa (strain UCBPP-PA14) OX=208963 GN=PA14_25030 PE=4 SV=1	13.379	14	3	4	3	228	26.4	7.78	11.26	4750847	730364
A0A0H2ZD41	Precorrin-3 methylase OS=Pseudomonas aeruginosa (strain UCBPP-PA14) OX=208963 GN=cobM PE=3 SV=1	12.62	19	4	6	4	250	27	6.6	16.77	8.61716e+06	1.32484e+06
A0A0H2ZBK4	Methyltransf_25 domain-containing protein OS=Pseudomonas aeruginosa (strain UCBPP-PA14) OX=208963 GN=PA14_32880 PE=4 SV=1	11.769	12	3	5	3	283	31.3	6.18	20.02	6.44758e+06	995211
A0A0H2Z739	D-lactate dehydrogenase (Fermentative) OS=Pseudomonas aeruginosa (strain UCBPP-PA14) OX=208963 GN=ldhA PE=3 SV=1	26.546	30	6	10	6	329	35.7	6.19	37.48	7.35623e+07	11474682
Q02RC8	30S ribosomal protein S2 OS=Pseudomonas aeruginosa (strain UCBPP-PA14) OX=208963 GN=rpsB PE=3 SV=1	34.118	43	9	14	9	246	27.3	8.53	39.51	184499965	28833306
Q02FL3	L-seryl-tRNA(Sec) selenium transferase OS=Pseudomonas aeruginosa (strain UCBPP-PA14) OX=208963 GN=selA PE=3 SV=1	27.437	20	8	10	8	468	50.3	9.04	32.43	63996900	10107822
A0A0H2ZJX1	Putative transcriptional regulator OS=Pseudomonas aeruginosa (strain UCBPP-PA14) OX=208963 GN=PA14_00600 PE=4 SV=1	1.772	6	1	1	1	127	14.4	9.96	2.06	3.12567e+06	495827
Q02T65	50S ribosomal protein L6 OS=Pseudomonas aeruginosa (strain UCBPP-PA14) OX=208963 GN=rplF PE=3 SV=1	13.311	23	4	5	4	177	19.1	9.88	13.97	2.18214e+07	3.46616e+06
A0A0H2ZEE5	Leucine dehydrogenase OS=Pseudomonas aeruginosa (strain UCBPP-PA14) OX=208963 GN=ldh PE=3 SV=1	55.396	44	11	19	11	341	35.6	6	67.89	61173033	9.81635e+06
Q02H07	50S ribosomal protein L13 OS=Pseudomonas aeruginosa (strain UCBPP-PA14) OX=208963 GN=rplM PE=3 SV=1	41.94	66	9	14	9	142	16	9.83	49.36	1.22352e+08	1.96697e+07
A0A0H2ZFP7	Uncharacterized protein OS=Pseudomonas aeruginosa (strain UCBPP-PA14) OX=208963 GN=PA14_12260 PE=4 SV=1	44.542	81	10	18	10	143	16	7.88	54.77	1.99433e+09	3.21455e+08
A0A0H2ZJT5	Trk system potassium uptake protein TrkA OS=Pseudomonas aeruginosa (strain UCBPP-PA14) OX=208963 GN=trkA PE=4 SV=1	67.823	46	18	39	18	457	49.9	5.41	133.73	1.44774e+09	2.33908e+08
A0A0H2ZI30	DNA repair protein RecN OS=Pseudomonas aeruginosa (strain UCBPP-PA14) OX=208963 GN=recN PE=3 SV=1	16.126	8	4	7	4	558	60.6	5.17	20.54	1.8063e+07	2.92106e+06
Q02DE4	Ribosomal RNA small subunit methyltransferase G OS=Pseudomonas aeruginosa (strain UCBPP-PA14) OX=208963 GN=rsmG PE=3 SV=1	19.186	28	5	6	5	214	23.7	6.15	18.91	9.90711e+06	1.60632e+06
A0A0H2ZCU2	Putative universal stress protein OS=Pseudomonas aeruginosa (strain UCBPP-PA14) OX=208963 GN=PA14_27450 PE=3 SV=1	11.062	30	4	4	4	148	16	5.55	11.08	59534361	9.68641e+06
A0A0H2ZJM6	TrpBA operon transcriptional activator OS=Pseudomonas aeruginosa (strain UCBPP-PA14) OX=208963 GN=trpI PE=3 SV=1	25.895	28	7	9	6	295	32.2	6.65	28.05	6.14367e+07	1.00274e+07
Q02RH2	Lysine--tRNA ligase OS=Pseudomonas aeruginosa (strain UCBPP-PA14) OX=208963 GN=lysS PE=3 SV=1	26.2	21	11	13	11	501	57.3	5.38	32.29	4.81548e+07	7.86267e+06
A0A0H2ZJA2	Putative transcarboxylase subunit OS=Pseudomonas aeruginosa (strain UCBPP-PA14) OX=208963 GN=oadA PE=4 SV=1	28.362	16	8	11	8	607	66.1	5.87	31	2.0747e+06	340904
A0A0H2ZI19	Uncharacterized protein OS=Pseudomonas aeruginosa (strain UCBPP-PA14) OX=208963 GN=PA14_62650 PE=4 SV=1	14.536	5	4	5	4	1088	118.6	5.48	13.32	2.03206e+06	337307
A0A0H2ZM47	Uncharacterized protein OS=Pseudomonas aeruginosa (strain UCBPP-PA14) OX=208963 GN=PA14_03285 PE=4 SV=1	30.464	28	9	11	9	381	42.9	5.96	31.36	4.27237e+07	7.1165e+06
A0A0H2Z8H5	Putative LysR family transcriptional regulator OS=Pseudomonas aeruginosa (strain UCBPP-PA14) OX=208963 GN=PA14_47270 PE=3 SV=1	8.836	11	4	4	4	303	33	7.62	8.7	1.78424e+06	298566
A0A0H2ZGK4	Catalase OS=Pseudomonas aeruginosa (strain UCBPP-PA14) OX=208963 GN=katA PE=3 SV=1	104.362	73	27	41	27	482	55.6	6.7	143.2	1.08781e+09	1.82272e+08
Q02EH1	33 kDa chaperonin OS=Pseudomonas aeruginosa (strain UCBPP-PA14) OX=208963 GN=hslO PE=3 SV=1	37.925	50	10	19	10	297	32.8	4.82	55.3	6.12764e+08	1.03139e+08
A0A0H2ZL08	Two-component response regulator CreB OS=Pseudomonas aeruginosa (strain UCBPP-PA14) OX=208963 GN=creB PE=4 SV=1	13.746	22	4	7	4	229	25.6	5.67	25.76	2.32459e+07	3938867
A0A0H2ZGK8	Putative lipoprotein OS=Pseudomonas aeruginosa (strain UCBPP-PA14) OX=208963 GN=PA14_56850 PE=4 SV=1	19.832	18	5	8	5	354	38.3	6.33	28.98	1.56087e+07	2.67408e+06
A0A0H2ZHW2	Protein-export membrane protein SecG OS=Pseudomonas aeruginosa (strain UCBPP-PA14) OX=208963 GN=secG PE=3 SV=1	4.482	14	1	1	1	129	13.2	5.39	3.08	1.01717e+06	174741
A0A0H2ZCZ7	Putative transcriptional regulator, LysR family OS=Pseudomonas aeruginosa (strain UCBPP-PA14) OX=208963 GN=yeiE PE=3 SV=1	23.935	32	9	13	9	308	34.7	6.99	34.24	9.04846e+07	15636954
A0A0H2ZFC0	Putative transcriptional regulator, LysR family OS=Pseudomonas aeruginosa (strain UCBPP-PA14) OX=208963 GN=PA14_14280 PE=3 SV=1	13.441	15	5	5	5	298	33.4	8.35	11.66	1.83748e+07	3.18994e+06
A0A0H2ZE30	Putative glutamine synthetase OS=Pseudomonas aeruginosa (strain UCBPP-PA14) OX=208963 GN=PA14_20670 PE=3 SV=1	42.994	43	11	17	11	413	45.2	5.76	54.34	8.1635e+07	1.41852e+07
A0A0H2ZEP0	Putative Antibiotic biosynthesis monooxygenase OS=Pseudomonas aeruginosa (strain UCBPP-PA14) OX=208963 GN=PA14_18180 PE=4 SV=1	18.664	38	3	8	3	97	11.2	6.25	30.67	18307193	3.18814e+06
A0A0H2ZD16	Cobalamin biosynthetic protein CobN OS=Pseudomonas aeruginosa (strain UCBPP-PA14) OX=208963 GN=cobN PE=4 SV=1	52.642	15	18	23	18	1248	138.4	5.57	57.91	4.83331e+07	8436150
A0A0H2ZI38	Putative two-component response regulator OS=Pseudomonas aeruginosa (strain UCBPP-PA14) OX=208963 GN=PA14_64050 PE=4 SV=1	56.702	34	15	22	15	542	61.6	6.38	56.22	1.67551e+08	2.97962e+07
A0A0H2ZG72	Bacterioferritin OS=Pseudomonas aeruginosa (strain UCBPP-PA14) OX=208963 GN=bfrA PE=3 SV=1	72.279	84	10	81	10	154	17.9	5.14	261.12	5.48211e+09	9.82241e+08
A0A0H2ZLS6	Putative sporulation protein OS=Pseudomonas aeruginosa (strain UCBPP-PA14) OX=208963 GN=ycgB PE=4 SV=1	11.406	9	3	3	3	517	60.8	5.39	9.55	9724401	1.7455e+06
A0A0H2ZCR6	Putative ATPase OS=Pseudomonas aeruginosa (strain UCBPP-PA14) OX=208963 GN=PA14_27560 PE=4 SV=1	33.744	38	9	13	9	296	33.8	5.73	43.65	1.31228e+08	2.35849e+07
A0A0H2ZLA4	RNA polymerase sigma factor RpoD OS=Pseudomonas aeruginosa (strain UCBPP-PA14) OX=208963 GN=rpoD PE=3 SV=1	9.887	5	3	6	2	617	69.6	5	13.21	3025704	546097
A0A0H2Z7N2	Regulatory protein RsaL OS=Pseudomonas aeruginosa (strain UCBPP-PA14) OX=208963 GN=rsaL PE=4 SV=1	7.882	25	3	4	3	80	9.4	9.57	10.63	1.98501e+07	3.60489e+06
A0A0H2ZCC4	DUF6531 domain-containing protein OS=Pseudomonas aeruginosa (strain UCBPP-PA14) OX=208963 GN=rhs PE=4 SV=1	52.83	15	15	18	15	1317	145.8	6.7	53.97	2.59251e+07	4769969
A0A0H2ZIE1	Primosomal protein N' OS=Pseudomonas aeruginosa (strain UCBPP-PA14) OX=208963 GN=priA PE=3 SV=1	101.89	45	25	42	25	739	82.1	8.72	146.3	5.63453e+08	104038092
A0A0H2ZGN2	Di/tripeptide-binding protein 3 OS=Pseudomonas aeruginosa (strain UCBPP-PA14) OX=208963 GN=dppA3 PE=1 SV=1	5.277	4	2	2	1	533	59.8	7.56	5.47	3.20021e+06	598767
A0A0H2ZJB1	Probable chemoreceptor glutamine deamidase CheD OS=Pseudomonas aeruginosa (strain UCBPP-PA14) OX=208963 GN=cheD PE=3 SV=1	7.402	13	2	3	2	200	22.2	8.28	10.22	597701	114060
A0A0H2ZLJ8	DUF4065 domain-containing protein OS=Pseudomonas aeruginosa (strain UCBPP-PA14) OX=208963 GN=PA14_03163 PE=4 SV=1	66.802	71	11	99	11	207	24.2	6.47	336.14	2.05464e+09	3.94649e+08
A0A0H2ZD60	Uncharacterized protein OS=Pseudomonas aeruginosa (strain UCBPP-PA14) OX=208963 GN=PA14_24210 PE=4 SV=1	32.464	33	9	12	9	321	36.6	7.08	32.65	7.39458e+07	14297962
A0A0H2ZGX1	tRNA 5-carboxymethoxyuridine methyltransferase OS=Pseudomonas aeruginosa (strain UCBPP-PA14) OX=208963 GN=smtA PE=3 SV=1	2.54	10	2	2	2	249	28.3	7.99	3.88	935098	182005
A0A0H2ZG49	Putative short-chain dehydrogenase OS=Pseudomonas aeruginosa (strain UCBPP-PA14) OX=208963 GN=PA14_10130 PE=4 SV=1	8.682	17	4	4	4	238	24.9	8.22	8.26	6.313e+06	1.23555e+06
A0A0H2Z811	Probable transcriptional regulator OS=Pseudomonas aeruginosa (strain UCBPP-PA14) OX=208963 GN=PA14_50600 PE=3 SV=1	20.638	21	5	7	5	304	34.2	8.32	24.4	16556784	3.2541e+06
A0A0H2ZGQ3	Stringent starvation protein B OS=Pseudomonas aeruginosa (strain UCBPP-PA14) OX=208963 GN=sspB PE=4 SV=1	31.911	41	3	54	3	135	14.5	4.74	175.7	9.82489e+08	1.95867e+08
A0A0H2ZKN9	Uncharacterized protein OS=Pseudomonas aeruginosa (strain UCBPP-PA14) OX=208963 GN=PA14_03270 PE=4 SV=1	137.023	43	35	51	35	1045	118.1	6.44	164.38	1.99994e+08	4.01561e+07
A0A0H2ZF05	Tyrosine recombinase XerD OS=Pseudomonas aeruginosa (strain UCBPP-PA14) OX=208963 GN=xerD PE=3 SV=1	30.301	40	8	11	8	298	33.6	8.12	38.88	88236540	1.77429e+07
A0A0H2Z9G7	Putative transcriptional regulator OS=Pseudomonas aeruginosa (strain UCBPP-PA14) OX=208963 GN=PA14_37080 PE=4 SV=1	39.621	62	9	19	9	211	23.7	7.68	61.84	4.05727e+08	8.16689e+07
A0A0H2Z7X3	Putative transcriptional regulator OS=Pseudomonas aeruginosa (strain UCBPP-PA14) OX=208963 GN=PA14_48770 PE=3 SV=1	20.545	25	6	9	6	304	34	7.77	26.41	51718036	1.04524e+07
A0A0H2ZB73	Putative non-ribosomal peptide synthetase OS=Pseudomonas aeruginosa (strain UCBPP-PA14) OX=208963 GN=PA14_34840 PE=3 SV=1	102.251	20	32	42	32	2125	229	5.17	119.62	7.5504e+07	1.53333e+07
A0A0H2ZG17	Putative transcriptional regulator, GntR family OS=Pseudomonas aeruginosa (strain UCBPP-PA14) OX=208963 GN=PA14_10530 PE=3 SV=1	112.246	72	27	67	27	471	52.2	8.07	223.45	2.08697e+09	4.24867e+08
Q02SH7	Putative 3-methyladenine DNA glycosylase OS=Pseudomonas aeruginosa (strain UCBPP-PA14) OX=208963 GN=PA14_11970 PE=3 SV=1	4.466	8	1	3	1	239	26.9	8.59	8.74	1.39495e+06	284876
A0A0H2ZM32	Glutamate dehydrogenase OS=Pseudomonas aeruginosa (strain UCBPP-PA14) OX=208963 GN=gdhB PE=4 SV=1	210.495	40	56	86	56	1620	182.6	6.19	267.61	7.7576e+08	1.59108e+08
Q02ND6	NADH-quinone oxidoreductase subunit I OS=Pseudomonas aeruginosa (strain UCBPP-PA14) OX=208963 GN=nuoI PE=3 SV=1	4.662	12	2	2	2	182	20.6	6.73	2.85	2.08907e+06	428951
A0A0H2ZGG7	Lactamase_B domain-containing protein OS=Pseudomonas aeruginosa (strain UCBPP-PA14) OX=208963 GN=PA14_09610 PE=4 SV=1	19.999	23	6	6	6	288	32.4	5.76	17.22	196963815	4.06192e+07
A0A0H2ZIA9	Branched-chain-amino-acid aminotransferase OS=Pseudomonas aeruginosa (strain UCBPP-PA14) OX=208963 GN=ilvE PE=3 SV=1	19.722	26	6	8	6	307	34.1	6.24	24.6	3.49536e+07	7.28229e+06
A0A0H2ZDR5	Putative transcriptional regulator, LysR family OS=Pseudomonas aeruginosa (strain UCBPP-PA14) OX=208963 GN=PA14_22470 PE=3 SV=1	108.71	72	19	44	19	309	34.1	7.39	154	3.69122e+09	7.71809e+08
A0A0H2ZDY9	Putative ankyrin domain protein OS=Pseudomonas aeruginosa (strain UCBPP-PA14) OX=208963 GN=PA14_21530 PE=4 SV=1	24.188	37	5	8	5	171	18.2	5.73	31.32	7.47055e+07	15627186
Q02KC3	Glutaminase OS=Pseudomonas aeruginosa (strain UCBPP-PA14) OX=208963 GN=glsA PE=3 SV=1	19.07	24	5	8	5	302	33	7.44	21.31	6.11882e+06	1.2816e+06
A0A0H2ZCP3	Long-chain-fatty-acid--CoA ligase OS=Pseudomonas aeruginosa (strain UCBPP-PA14) OX=208963 GN=fadD1 PE=4 SV=1	47.193	29	12	13	12	562	61.6	7.2	44.76	31487448	6.59863e+06
A0A0H2ZIT7	Uncharacterized protein OS=Pseudomonas aeruginosa (strain UCBPP-PA14) OX=208963 GN=PA14_68940 PE=4 SV=1	43.094	47	10	19	10	273	30.6	6.38	58.84	2.42469e+08	5.09081e+07
A0A0H2Z7W2	Putative dehydrogenase OS=Pseudomonas aeruginosa (strain UCBPP-PA14) OX=208963 GN=yliI PE=4 SV=1	19.996	16	5	5	5	382	41.3	6.73	18.48	3.12074e+07	6552233
Q02NB0	Aspartate/glutamate leucyltransferase OS=Pseudomonas aeruginosa (strain UCBPP-PA14) OX=208963 GN=bpt PE=3 SV=1	20.187	24	5	10	5	235	27.8	8.35	31.52	6.76423e+07	1.42289e+07
A0A0H2ZDN7	3-phosphoshikimate 1-carboxyvinyltransferase OS=Pseudomonas aeruginosa (strain UCBPP-PA14) OX=208963 GN=aroA PE=3 SV=1	10.955	9	4	5	4	746	79.3	6.06	15.61	1.60196e+06	337307
A0A0H2ZI42	Putative transcriptional regulator OS=Pseudomonas aeruginosa (strain UCBPP-PA14) OX=208963 GN=PA14_69750 PE=3 SV=1	36.82	34	11	15	11	458	50.9	7.68	47.61	8.59649e+07	1.81507e+07
A0A0H2ZDI5	Putative UDP-N-acetylglucosamine 2-epimerase OS=Pseudomonas aeruginosa (strain UCBPP-PA14) OX=208963 GN=orfK PE=3 SV=1	119.874	79	23	45	23	378	41.9	6.05	154.54	1.12393e+09	2.37643e+08
A0A0H2ZEF2	Putative asparagine synthetase, glutamine-hydrolyzing OS=Pseudomonas aeruginosa (strain UCBPP-PA14) OX=208963 GN=asnB PE=3 SV=1	168.828	68	36	96	36	589	66	5.9	318.26	4.0989e+09	8.67596e+08
A0A0H2ZKC2	Putative molybdenum transport regulator OS=Pseudomonas aeruginosa (strain UCBPP-PA14) OX=208963 GN=modR PE=3 SV=1	2.968	10	2	2	2	252	26.9	8.75	5.18	1.23314e+06	261199
A0A0H2ZHL2	Uncharacterized protein OS=Pseudomonas aeruginosa (strain UCBPP-PA14) OX=208963 GN=PA14_62240 PE=4 SV=1	28.167	74	7	41	7	115	12.9	5.27	113.63	3.29647e+09	7.00928e+08
Q02T63	30S ribosomal protein S5 OS=Pseudomonas aeruginosa (strain UCBPP-PA14) OX=208963 GN=rpsE PE=3 SV=1	36.134	64	9	16	9	166	17.6	9.95	50.13	6.17511e+08	1.31441e+08
A0A0H2ZB31	Transcriptional regulator PtxS OS=Pseudomonas aeruginosa (strain UCBPP-PA14) OX=208963 GN=ptxS PE=4 SV=1	28.145	23	7	12	7	340	37.4	6.8	29.74	9.92049e+07	2.13413e+07
A0A0H2ZIX5	Putative short-chain alcohol dehydrogenase OS=Pseudomonas aeruginosa (strain UCBPP-PA14) OX=208963 GN=fixR PE=4 SV=1	36.019	38	8	13	8	245	26.1	6.21	40.47	1.08826e+08	2.36957e+07
A0A0H2Z795	Probable acyl-CoA dehydrogenase OS=Pseudomonas aeruginosa (strain UCBPP-PA14) OX=208963 GN=PA14_54630 PE=3 SV=1	47.504	30	11	18	11	387	42.5	5.64	56.47	2.07774e+08	45278909
A0A0H2ZH91	23S rRNA (guanosine-2'-O-)-methyltransferase RlmB OS=Pseudomonas aeruginosa (strain UCBPP-PA14) OX=208963 GN=yjfH PE=3 SV=1	26.492	36	6	10	6	248	27	7.5	35.73	176016254	3.84874e+07
A0A0H2ZIK2	Putative two-component response regulator OS=Pseudomonas aeruginosa (strain UCBPP-PA14) OX=208963 GN=dmsR PE=4 SV=1	2.959	3	1	2	1	244	27.2	5.88	4.38	1.42775e+06	312535
Q02KG3	Bacteriohemerythrin OS=Pseudomonas aeruginosa (strain UCBPP-PA14) OX=208963 GN=PA14_42860 PE=3 SV=1	18.102	29	4	8	4	153	17.8	6.21	21.17	7.7429e+06	1.69554e+06
Q02T82	Elongation factor Tu OS=Pseudomonas aeruginosa (strain UCBPP-PA14) OX=208963 GN=tuf1 PE=1 SV=1	144.192	81	27	108	27	397	43.3	5.38	336.68	1.24222e+10	2.73979e+09
A0A0H2ZHX9	Putative transcriptional regulator OS=Pseudomonas aeruginosa (strain UCBPP-PA14) OX=208963 GN=cueR PE=4 SV=1	46.214	79	12	108	12	132	15	7.87	322.06	1.7208e+10	3.79952e+09
A0A0H2Z8A4	Uncharacterized protein OS=Pseudomonas aeruginosa (strain UCBPP-PA14) OX=208963 GN=PA14_48540 PE=4 SV=1	33.993	27	9	13	9	420	46.7	6.37	42.08	4.80267e+07	1.06118e+07
A0A0H2ZIF0	Putative esterase OS=Pseudomonas aeruginosa (strain UCBPP-PA14) OX=208963 GN=PA14_65670 PE=4 SV=1	12.236	15	2	3	2	206	22.7	6.84	14.44	2.12249e+06	470645
A0A0H2Z8A0	Putative AMP-binding enzyme OS=Pseudomonas aeruginosa (strain UCBPP-PA14) OX=208963 GN=PA14_48600 PE=4 SV=1	46.289	35	13	22	13	428	47.3	6.35	60.18	3.0863e+08	68715478
A0A0H2ZGA7	Pyruvate kinase OS=Pseudomonas aeruginosa (strain UCBPP-PA14) OX=208963 GN=pykA PE=3 SV=1	46.85	33	12	17	12	483	52.2	6.55	54.11	1.86386e+07	4.16761e+06
Q02GZ8	Sulfate adenylyltransferase subunit 2 OS=Pseudomonas aeruginosa (strain UCBPP-PA14) OX=208963 GN=cysD PE=3 SV=1	15.379	14	4	7	4	305	35.5	7.08	21.19	3.58517e+07	8.0253e+06
A0A0H2Z6R3	Probable transcriptional regulator OS=Pseudomonas aeruginosa (strain UCBPP-PA14) OX=208963 GN=PA14_53730 PE=3 SV=1	49.184	45	14	18	14	317	35.9	8.02	57.93	1.95466e+08	43759222
A0A0H2ZL47	Siroheme decarboxylase OS=Pseudomonas aeruginosa (strain UCBPP-PA14) OX=208963 GN=nirD PE=3 SV=1	8.779	19	2	4	2	150	17	6.33	14.28	6.68194e+06	1.50137e+06
A0A0H2ZF16	Putative acetyltransferase OS=Pseudomonas aeruginosa (strain UCBPP-PA14) OX=208963 GN=PA14_15870 PE=4 SV=1	43.929	44	6	21	6	174	18.5	6.95	80.03	7.10768e+08	1.60328e+08
Q02EG0	Amino-acid acetyltransferase OS=Pseudomonas aeruginosa (strain UCBPP-PA14) OX=208963 GN=argA PE=3 SV=1	69.081	60	18	34	18	432	47.8	6.48	95.83	1.21104e+09	2.74287e+08
Q02T55	DNA-directed RNA polymerase subunit alpha OS=Pseudomonas aeruginosa (strain UCBPP-PA14) OX=208963 GN=rpoA PE=3 SV=1	13.818	15	5	8	5	333	36.6	5.01	21.81	2.91907e+07	6.62069e+06
A0A0H2ZGV0	Putative DNA-binding response regulator ColR OS=Pseudomonas aeruginosa (strain UCBPP-PA14) OX=208963 GN=colR PE=4 SV=1	22.078	31	5	14	5	227	25.2	6.04	47.13	1.28539e+08	2.94953e+07
A0A0H2Z7M3	Probable short-chain dehydrogenase OS=Pseudomonas aeruginosa (strain UCBPP-PA14) OX=208963 GN=PA14_51090 PE=4 SV=1	53.411	53	12	21	12	305	32.8	6.89	69.65	7.92084e+07	1.82064e+07
A0A0H2ZIR0	Two-component response regulator OmpR OS=Pseudomonas aeruginosa (strain UCBPP-PA14) OX=208963 GN=ompR PE=4 SV=1	24.385	30	6	9	6	247	27.9	6.64	33.07	1.73159e+07	3.98491e+06
A0A0H2Z7H2	Putative pyridine nucleotide-disulphide oxidoreductase OS=Pseudomonas aeruginosa (strain UCBPP-PA14) OX=208963 GN=PA14_46620 PE=4 SV=1	48.101	30	8	17	8	426	46.5	8.02	67.51	6.88415e+08	1.5859e+08
A0A0H2ZHP2	Carbamoyl-phosphate synthase small chain OS=Pseudomonas aeruginosa (strain UCBPP-PA14) OX=208963 GN=carA PE=3 SV=1	47.944	29	10	24	10	378	40.8	5.53	64.47	1.30187e+09	3.04222e+08
A0A0H2ZHA6	Uncharacterized protein OS=Pseudomonas aeruginosa (strain UCBPP-PA14) OX=208963 GN=fimX PE=4 SV=1	78.693	32	19	28	19	691	75.9	5.24	102	1.57384e+08	3.68166e+07
A0A0H2ZAE1	DUF218 domain-containing protein OS=Pseudomonas aeruginosa (strain UCBPP-PA14) OX=208963 GN=PA14_37780 PE=4 SV=1	23.21	34	7	9	7	212	23.8	6.42	26.24	2.85409e+08	66784070
A0A0H2ZFB9	Putative amidohydrolase OS=Pseudomonas aeruginosa (strain UCBPP-PA14) OX=208963 GN=yafV PE=4 SV=1	9.512	14	3	4	3	264	29.9	5.88	13.14	2.0815e+07	4.87475e+06
A0A0H2ZKE1	Phosphoenolpyruvate--protein phosphotransferase OS=Pseudomonas aeruginosa (strain UCBPP-PA14) OX=208963 GN=ptsP PE=3 SV=1	96.213	40	25	37	25	759	83.6	5.8	116.22	2.25916e+08	5.36353e+07
Q02RL8	30S ribosomal protein S16 OS=Pseudomonas aeruginosa (strain UCBPP-PA14) OX=208963 GN=rpsP PE=3 SV=1	12.111	49	3	6	3	83	9.2	10.87	20.06	94458462	2.24641e+07
A0A0H2ZL97	Putative transcriptional regulator, LysR family OS=Pseudomonas aeruginosa (strain UCBPP-PA14) OX=208963 GN=PA14_06240 PE=3 SV=1	36.009	44	9	14	9	308	34.1	7.9	49.28	5.49133e+07	1.3143e+07
A0A0H2ZK86	Putative decarboxylase OS=Pseudomonas aeruginosa (strain UCBPP-PA14) OX=208963 GN=PA14_03490 PE=4 SV=1	15.329	37	4	5	4	145	16.2	5.54	16.67	2.79657e+07	6.69856e+06
A0A0H2ZHV0	Aminotransferase OS=Pseudomonas aeruginosa (strain UCBPP-PA14) OX=208963 GN=aspC PE=3 SV=1	65.96	46	15	38	15	390	42.5	5.86	123.12	1.11249e+09	2.67624e+08
A0A0H2ZK50	Putative transcriptional regulator OS=Pseudomonas aeruginosa (strain UCBPP-PA14) OX=208963 GN=PA14_01410 PE=4 SV=1	16.171	29	6	8	6	157	18.2	7.84	17.39	7.19722e+08	1.74502e+08
Q02TY9	UPF0312 protein PA14_05510 OS=Pseudomonas aeruginosa (strain UCBPP-PA14) OX=208963 GN=PA14_05510 PE=3 SV=1	9.802	13	2	3	2	191	20.8	6.55	10.05	11621304	2823894
A0A0H2ZDD5	30S ribosomal protein S1 OS=Pseudomonas aeruginosa (strain UCBPP-PA14) OX=208963 GN=rpsA PE=3 SV=1	54.813	31	13	20	13	559	61.8	4.93	72.47	1.11487e+08	2.7193e+07
A0A0H2ZJZ3	Glutamine--fructose-6-phosphate aminotransferase [isomerizing] OS=Pseudomonas aeruginosa (strain UCBPP-PA14) OX=208963 GN=glmS PE=3 SV=1	163.674	71	34	67	34	611	66.3	5.99	260.63	6.96947e+09	1.70116e+09
Q02R89	Protein RecA OS=Pseudomonas aeruginosa (strain UCBPP-PA14) OX=208963 GN=recA PE=3 SV=1	28.124	25	7	9	7	346	36.9	5.52	32.39	5.115e+07	12563177
A0A0H2ZBL0	Putative transcriptional regulator, LysR family OS=Pseudomonas aeruginosa (strain UCBPP-PA14) OX=208963 GN=PA14_26880 PE=3 SV=1	63.013	61	16	28	16	297	33.7	7.27	93.25	4.63846e+08	1.14748e+08
A0A0H2ZLZ2	UDP-N-acetylmuramate--L-alanyl-gamma-D-glutamyl-meso-2,6-diaminoheptandioate ligase OS=Pseudomonas aeruginosa (strain UCBPP-PA14) OX=208963 GN=mpl PE=3 SV=1	45.903	27	9	21	9	451	48.4	6.44	77.57	3.93448e+08	97882898
A0A0H2ZFJ3	Nitrate reductase (quinone) OS=Pseudomonas aeruginosa (strain UCBPP-PA14) OX=208963 GN=narG PE=3 SV=1	64.415	19	20	26	20	1261	140.9	6.76	72.44	3.59985e+07	8.97562e+06
Q02DE1	tRNA modification GTPase MnmE OS=Pseudomonas aeruginosa (strain UCBPP-PA14) OX=208963 GN=mnmE PE=3 SV=1	58.407	39	12	21	12	455	48.7	5.27	81.95	2.08224e+08	5.20396e+07
Q02Q78	Probable M18 family aminopeptidase 2 OS=Pseudomonas aeruginosa (strain UCBPP-PA14) OX=208963 GN=apeB PE=3 SV=1	46.354	34	12	17	12	429	46.6	6.04	54.95	4.80034e+07	1.20208e+07
A0A0H2Z870	Putative two-component response regulator OS=Pseudomonas aeruginosa (strain UCBPP-PA14) OX=208963 GN=PA14_46990 PE=4 SV=1	56.305	32	13	20	13	425	46.7	6.86	65.97	3.34455e+08	8.43382e+07
A0A0H2ZJ31	50S ribosomal protein L33 OS=Pseudomonas aeruginosa (strain UCBPP-PA14) OX=208963 GN=rpmG PE=3 SV=1	5.952	29	1	2	1	51	6	9.99	6.98	3.37739e+06	855528
Q02RW0	Dual-specificity RNA methyltransferase RlmN OS=Pseudomonas aeruginosa (strain UCBPP-PA14) OX=208963 GN=rlmN PE=3 SV=1	26.6	25	6	7	6	379	41.7	8.27	29.58	1.24298e+07	3185259
A0A0H2ZC59	Putative periplasmic spermidine/putrescine-binding protein OS=Pseudomonas aeruginosa (strain UCBPP-PA14) OX=208963 GN=potF PE=4 SV=1	9.103	9	3	4	3	367	40.7	6.71	11.55	1.45477e+06	373820
A0A0H2ZDE2	2,4-dienoyl-CoA reductase FadH1 OS=Pseudomonas aeruginosa (strain UCBPP-PA14) OX=208963 GN=fadH1 PE=3 SV=1	33.419	14	9	10	9	679	72.8	7.3	28.72	1.6588e+07	4.29174e+06
A0A0H2ZES9	4HBT domain-containing protein OS=Pseudomonas aeruginosa (strain UCBPP-PA14) OX=208963 GN=PA14_10950 PE=4 SV=1	6.061	14	2	3	2	138	14.8	7.44	8.52	15443784	4.02987e+06
A0A0H2ZKY6	Putative transciptional regulator OS=Pseudomonas aeruginosa (strain UCBPP-PA14) OX=208963 GN=PA14_05660 PE=4 SV=1	19.467	43	6	9	6	206	23.7	6.65	29.2	1.27866e+08	33389680
A0A0H2ZED9	Putative transcriptional regulator OS=Pseudomonas aeruginosa (strain UCBPP-PA14) OX=208963 GN=PA14_13150 PE=4 SV=1	55.111	19	13	23	13	906	101.3	6.13	79.3	1.04255e+08	2.72627e+07
A0A0H2ZI92	Putative transcriptional regulator, LysR family OS=Pseudomonas aeruginosa (strain UCBPP-PA14) OX=208963 GN=PA14_70560 PE=3 SV=1	88.874	64	20	45	20	310	34.3	6.74	143.23	2.68491e+09	7.02931e+08
A0A0H2ZLG4	Putative transcriptional regulator, LysR family OS=Pseudomonas aeruginosa (strain UCBPP-PA14) OX=208963 GN=PA14_06260 PE=3 SV=1	60.77	52	15	28	15	312	34.4	7.88	82.82	2.21799e+08	5.81264e+07
Q02F66	Small ribosomal subunit biogenesis GTPase RsgA OS=Pseudomonas aeruginosa (strain UCBPP-PA14) OX=208963 GN=rsgA PE=3 SV=1	25.972	32	8	9	8	339	37.1	6.54	25.23	4.18064e+07	1.09739e+07
A0A0H2ZEE2	Glycerol-3-phosphate dehydrogenase OS=Pseudomonas aeruginosa (strain UCBPP-PA14) OX=208963 GN=glpD PE=3 SV=1	74.151	45	17	23	17	512	57.1	8.31	72.79	7.24366e+07	1.92418e+07
Q02T89	50S ribosomal protein L10 OS=Pseudomonas aeruginosa (strain UCBPP-PA14) OX=208963 GN=rplJ PE=3 SV=1	18.043	33	4	6	4	166	17.6	8.9	22.61	31058761	8.25956e+06
A0A0H2ZDG9	HTH-type transcriptional repressor PA14_22550 OS=Pseudomonas aeruginosa (strain UCBPP-PA14) OX=208963 GN=PA14_22550 PE=3 SV=2	39.259	33	11	18	11	317	34.9	7.77	57.54	4.92752e+08	1.31052e+08
A0A0H2Z755	Probable amidase OS=Pseudomonas aeruginosa (strain UCBPP-PA14) OX=208963 GN=PA14_55200 PE=4 SV=1	58.587	39	15	23	15	464	50.6	6.86	70.81	287309558	7.69618e+07
A0A0H2ZHF3	Putative sensory box protein OS=Pseudomonas aeruginosa (strain UCBPP-PA14) OX=208963 GN=PA14_66320 PE=4 SV=1	68.5	22	19	24	19	899	101.3	6.1	73.76	6.48926e+07	1.74592e+07
Q02T86	DNA-directed RNA polymerase subunit beta' OS=Pseudomonas aeruginosa (strain UCBPP-PA14) OX=208963 GN=rpoC PE=3 SV=1	116.558	27	35	47	35	1399	154.3	7.09	143.26	2.88044e+08	7.81011e+07
Q02GX6	Nucleotide-binding protein PA14_57970 OS=Pseudomonas aeruginosa (strain UCBPP-PA14) OX=208963 GN=PA14_57970 PE=3 SV=1	17.445	22	5	7	5	286	32.2	5.86	25.55	101006844	27444619
A0A0H2ZAX9	Isocitrate lyase OS=Pseudomonas aeruginosa (strain UCBPP-PA14) OX=208963 GN=aceA PE=4 SV=1	20.977	14	6	7	6	531	58.8	6.04	21.16	7.41818e+06	2.01712e+06
A0A0H2ZCH4	Possible recombinase OS=Pseudomonas aeruginosa (strain UCBPP-PA14) OX=208963 GN=PA14_22270 PE=4 SV=1	40.68	27	10	17	10	525	58.5	8.68	54.24	7.01047e+07	1.91388e+07
A0A0H2ZI01	Uncharacterized protein OS=Pseudomonas aeruginosa (strain UCBPP-PA14) OX=208963 GN=PA14_63450 PE=4 SV=1	16.377	40	3	5	3	111	12.6	5.92	23.73	11200864	3.05911e+06
Q02T87	DNA-directed RNA polymerase subunit beta OS=Pseudomonas aeruginosa (strain UCBPP-PA14) OX=208963 GN=rpoB PE=3 SV=1	133.322	33	39	60	39	1357	150.7	5.88	173.92	3.19246e+08	8.72663e+07
A0A0H2ZJX7	Uncharacterized protein OS=Pseudomonas aeruginosa (strain UCBPP-PA14) OX=208963 GN=PA14_00670 PE=4 SV=1	12.436	30	4	7	4	168	18.4	5.91	19.53	333558640	9.13971e+07
A0A0H2Z7Y5	Putative AMP-binding enzyme OS=Pseudomonas aeruginosa (strain UCBPP-PA14) OX=208963 GN=PA14_48530 PE=4 SV=1	2.82	1	1	2	1	618	67.6	7.28	2.11	13907946	3.83668e+06
A0A0H2ZDR8	ATP-dependent Clp protease proteolytic subunit OS=Pseudomonas aeruginosa (strain UCBPP-PA14) OX=208963 GN=clpP PE=3 SV=1	13.323	20	3	6	3	201	22.1	5.67	21.89	1.69397e+07	4.7002e+06
A0A0H2ZB79	Putative transcriptional regulator OS=Pseudomonas aeruginosa (strain UCBPP-PA14) OX=208963 GN=PA14_28730 PE=4 SV=1	25.009	59	5	8	5	118	13.9	9.04	29.72	8.42903e+07	2.34498e+07
A0A0H2ZI28	Putative transcriptional regulator OS=Pseudomonas aeruginosa (strain UCBPP-PA14) OX=208963 GN=PA14_64500 PE=4 SV=1	27.549	34	8	10	8	270	31.1	6.92	31	43118760	1.20575e+07
A0A0H2ZCI9	Fido domain-containing protein OS=Pseudomonas aeruginosa (strain UCBPP-PA14) OX=208963 GN=PA14_28800 PE=4 SV=1	5.918	9	2	3	2	331	36.8	7.28	9.72	6.76291e+06	1897699
A0A0H2ZI83	Putative N-hydroxyarylamine O-acetyltransferase OS=Pseudomonas aeruginosa (strain UCBPP-PA14) OX=208963 GN=PA14_63830 PE=3 SV=1	59.333	58	14	20	14	279	31.2	5.96	60.3	311905675	88124117
A0A0H2ZGR5	Arabinose 5-phosphate isomerase OS=Pseudomonas aeruginosa (strain UCBPP-PA14) OX=208963 GN=yrbH PE=3 SV=1	56.113	67	15	22	15	326	34.2	5.8	78.4	3.31045e+08	9.37069e+07
A0A0H2ZJ02	Diaminopimelate decarboxylase OS=Pseudomonas aeruginosa (strain UCBPP-PA14) OX=208963 GN=lysA PE=3 SV=1	4.699	6	2	2	2	415	45.5	5.64	6.25	2.1763e+07	6.20524e+06
A0A0H2ZGB4	Putative acetolactate synthase large subunit OS=Pseudomonas aeruginosa (strain UCBPP-PA14) OX=208963 GN=PA14_09820 PE=3 SV=1	21.918	18	6	6	6	547	59.8	6.38	20.13	6689946	1908093
A0A0H2ZGA9	Putative transcriptional regulator OS=Pseudomonas aeruginosa (strain UCBPP-PA14) OX=208963 GN=lysR PE=3 SV=1	20.907	24	6	9	6	307	34.3	7.36	28.84	36171039	10373762
A0A0H2Z7P3	GTP pyrophosphokinase OS=Pseudomonas aeruginosa (strain UCBPP-PA14) OX=208963 GN=relA PE=3 SV=1	98.272	38	25	41	25	747	83.8	7.53	135.77	8.93781e+08	2.56348e+08
A0A0H2ZD37	Putative cobalamin biosynthesis protein cobW OS=Pseudomonas aeruginosa (strain UCBPP-PA14) OX=208963 GN=cobW PE=3 SV=1	34.4	22	7	14	7	375	41.3	5.3	39.35	2.02171e+08	58211500
A0A0H2ZJA6	Uncharacterized protein OS=Pseudomonas aeruginosa (strain UCBPP-PA14) OX=208963 GN=PA14_69780 PE=3 SV=1	21.816	74	6	10	6	141	15.9	6.79	38.23	148190983	4.2736e+07
A0A0H2Z7R8	Putative oxidoreductase OS=Pseudomonas aeruginosa (strain UCBPP-PA14) OX=208963 GN=PA14_45170 PE=4 SV=1	4.876	7	2	3	2	396	43.7	6.89	7.29	321150	92707.5
A0A0H2ZA66	Putative transmembrane sensor OS=Pseudomonas aeruginosa (strain UCBPP-PA14) OX=208963 GN=PA14_33780 PE=4 SV=1	2.356	5	1	1	1	331	37	6.64	2.88	1.22374e+06	354593
A0A0H2ZEC0	Putative transcriptional regulator, LysR family OS=Pseudomonas aeruginosa (strain UCBPP-PA14) OX=208963 GN=PA14_18200 PE=3 SV=1	41.39	36	11	11	11	306	34.3	8.84	27.72	2.00252e+08	5.80529e+07
A0A0H2ZBP2	Putative metallo-beta-lactamase family protein OS=Pseudomonas aeruginosa (strain UCBPP-PA14) OX=208963 GN=PA14_26350 PE=4 SV=1	52.463	49	13	27	13	288	32	6.23	68.2	5.92816e+08	1.72371e+08
A0A0H2Z7B2	Periplasmic serine endoprotease DegP-like OS=Pseudomonas aeruginosa (strain UCBPP-PA14) OX=208963 GN=mucD PE=3 SV=1	28.497	24	8	11	8	474	50.3	7.15	35.52	1.43847e+08	4.185e+07
A0A0H2ZEN7	3,4-dihydroxy-2-butanone 4-phosphate synthase OS=Pseudomonas aeruginosa (strain UCBPP-PA14) OX=208963 GN=ribB PE=3 SV=1	57.458	60	16	29	16	365	39.4	5.39	92.89	4.7521e+08	1.38944e+08
Q02GS6	PKHD-type hydroxylase PA14_58580 OS=Pseudomonas aeruginosa (strain UCBPP-PA14) OX=208963 GN=PA14_58580 PE=3 SV=1	42.105	51	9	13	9	226	25.6	6.52	47.77	9.04959e+07	2.64937e+07
A0A0H2Z9K5	2-dehydropantoate 2-reductase OS=Pseudomonas aeruginosa (strain UCBPP-PA14) OX=208963 GN=panE PE=3 SV=1	94.233	91	18	38	18	315	34.1	6.84	137.4	1.5231e+09	4.50332e+08
A0A0H2ZJS3	Putative putative transcriptional regulator OS=Pseudomonas aeruginosa (strain UCBPP-PA14) OX=208963 GN=PA14_03580 PE=4 SV=1	21.238	28	5	9	5	228	25.5	7.02	28.85	4.16166e+08	1.23514e+08
A0A0H2ZFB7	Putative pilus assembly protein OS=Pseudomonas aeruginosa (strain UCBPP-PA14) OX=208963 GN=PA14_55900 PE=4 SV=1	4.836	7	3	3	3	394	42.4	7.4	6.34	1.4882e+06	442242
A0A0H2Z8R2	L-threonine dehydratase OS=Pseudomonas aeruginosa (strain UCBPP-PA14) OX=208963 GN=ilvA2 PE=3 SV=1	8.733	7	3	4	2	515	55.9	6.54	11.19	53775733	1.60547e+07
A0A0H2ZHJ7	Uncharacterized protein OS=Pseudomonas aeruginosa (strain UCBPP-PA14) OX=208963 GN=PA14_61990 PE=4 SV=1	19.954	7	4	5	4	948	106.8	5.53	18.81	6.11966e+06	1.82734e+06
A0A0H2ZH01	Putative ATPase OS=Pseudomonas aeruginosa (strain UCBPP-PA14) OX=208963 GN=PA14_58880 PE=4 SV=1	31.907	29	9	12	9	363	41.1	8.9	31.94	3.83743e+07	1.14864e+07
Q02RL7	Ribosome maturation factor RimM OS=Pseudomonas aeruginosa (strain UCBPP-PA14) OX=208963 GN=rimM PE=3 SV=1	11.191	19	3	5	3	175	19.7	4.93	14.78	1.05574e+07	3.17146e+06
A0A0H2ZIL6	Putative glycosyl transferase OS=Pseudomonas aeruginosa (strain UCBPP-PA14) OX=208963 GN=PA14_66160 PE=4 SV=1	13.941	10	3	4	3	378	42.2	8.4	14.96	6.27506e+06	1.89087e+06
A0A0H2Z8M8	Putative serine/threonine-protein kinase OS=Pseudomonas aeruginosa (strain UCBPP-PA14) OX=208963 GN=ppkB PE=4 SV=1	25.501	17	6	7	6	533	59.1	6.57	23.51	8.80355e+06	2.66216e+06
A0A0H2ZGA6	Probable phenazine biosynthesis protein OS=Pseudomonas aeruginosa (strain UCBPP-PA14) OX=208963 GN=phzB1 PE=3 SV=1	35.187	51	7	12	2	162	18.9	5.8	45.87	119185186	36197812
A0A0H2Z7M9	Probable oxidoreductase OS=Pseudomonas aeruginosa (strain UCBPP-PA14) OX=208963 GN=PA14_51040 PE=4 SV=1	10.854	10	3	3	3	428	46.2	8.69	9.14	1.86016e+06	565429
Q02RE5	Glycerol-3-phosphate acyltransferase OS=Pseudomonas aeruginosa (strain UCBPP-PA14) OX=208963 GN=plsB PE=3 SV=1	9.561	3	2	3	2	834	94.7	9.36	11.48	1.39122e+06	423414
Q02SE8	tRNA-2-methylthio-N(6)-dimethylallyladenosine synthase OS=Pseudomonas aeruginosa (strain UCBPP-PA14) OX=208963 GN=miaB PE=3 SV=1	66.133	40	15	28	15	446	49.9	5.94	84.44	209626669	6.38046e+07
A0A0H2Z7R5	Immunity protein S3I structureal protein OS=Pseudomonas aeruginosa (strain UCBPP-PA14) OX=208963 GN=pyoS3I PE=4 SV=1	4.669	12	1	2	1	153	17	7.55	9.41	1.30137e+06	397393
Q02FS9	Ribosome-binding factor A OS=Pseudomonas aeruginosa (strain UCBPP-PA14) OX=208963 GN=rbfA PE=3 SV=1	17.151	47	5	6	5	129	14.5	6.55	14.32	1.63233e+07	5025474
A0A0H2ZJW5	Putative oxidoreductase, FAD-binding OS=Pseudomonas aeruginosa (strain UCBPP-PA14) OX=208963 GN=PA14_04140 PE=4 SV=1	1.86	2	1	1	1	464	51.3	5.25	2.56	1659216	511081
A0A0H2ZCP7	Precorrin-3 methylase CobJ OS=Pseudomonas aeruginosa (strain UCBPP-PA14) OX=208963 GN=cobJ PE=4 SV=1	34.565	24	10	15	10	559	58.9	5.95	45.53	1.80603e+07	5.56993e+06
A0A0H2ZD34	Acyl carrier protein OS=Pseudomonas aeruginosa (strain UCBPP-PA14) OX=208963 GN=acpP PE=3 SV=1	12.498	33	3	11	3	78	8.7	4.12	36.39	952048928	2.93824e+08
A0A0H2ZBL3	Amidohydro_3 domain-containing protein OS=Pseudomonas aeruginosa (strain UCBPP-PA14) OX=208963 GN=PA14_32950 PE=4 SV=1	70.966	43	16	22	16	580	62.8	6.86	82.57	165542833	51106334
A0A0H2ZGT3	Acetyl-coenzyme A synthetase OS=Pseudomonas aeruginosa (strain UCBPP-PA14) OX=208963 GN=acsB PE=3 SV=1	4.603	3	1	1	1	645	71.6	6.28	4.56	814903	251761
A0A0H2ZIG7	Putative transcriptional regulator, TetR family OS=Pseudomonas aeruginosa (strain UCBPP-PA14) OX=208963 GN=PA14_65900 PE=4 SV=1	5.027	10	2	3	2	215	23.4	6.05	6.49	15638509	4867784
A0A0H2ZGQ7	Acetolactate synthase OS=Pseudomonas aeruginosa (strain UCBPP-PA14) OX=208963 GN=ilvI PE=3 SV=1	36.244	21	10	13	10	574	63	6.77	40.27	8.93745e+06	2.78406e+06
A0A0H2ZLP6	Putative isomerase OS=Pseudomonas aeruginosa (strain UCBPP-PA14) OX=208963 GN=PA14_07250 PE=4 SV=1	1.701	3	1	2	1	218	24.4	8.12	3.93	6750051	2.1036e+06
A0A0H2Z9K7	Malto-oligosyltrehalose trehalohydrolase OS=Pseudomonas aeruginosa (strain UCBPP-PA14) OX=208963 GN=glgB PE=3 SV=1	8.831	6	2	2	2	583	65.4	5.52	7.83	2.73478e+06	853113
A0A0H2ZCD8	Phage_base_V domain-containing protein OS=Pseudomonas aeruginosa (strain UCBPP-PA14) OX=208963 GN=PA14_29390 PE=3 SV=1	64.556	32	17	25	12	689	77.8	6.35	79.16	8.03974e+07	2.50935e+07
A0A0H2ZIZ7	Adenylate cyclase OS=Pseudomonas aeruginosa (strain UCBPP-PA14) OX=208963 GN=cyaA PE=4 SV=1	13.036	6	5	5	5	950	108.7	6.79	12.99	2.69764e+06	844045
A0A0H2ZDD3	Type II secretion system core protein G OS=Pseudomonas aeruginosa (strain UCBPP-PA14) OX=208963 GN=xcpT PE=3 SV=1	8.89	22	2	2	2	148	16.1	8.28	8.19	9.12375e+06	2.85869e+06
A0A0H2ZEP7	Transcriptional regulator MmsR OS=Pseudomonas aeruginosa (strain UCBPP-PA14) OX=208963 GN=mmsR PE=4 SV=1	25.692	30	7	9	7	307	35.4	8.22	20.42	32621511	1.03354e+07
A0A0H2Z808	Aconitate hydratase OS=Pseudomonas aeruginosa (strain UCBPP-PA14) OX=208963 GN=acnA PE=3 SV=1	44.999	19	12	18	12	910	99.1	5.69	50.47	5.19251e+07	1.64966e+07
A0A0H2Z5Y3	Lon protease OS=Pseudomonas aeruginosa (strain UCBPP-PA14) OX=208963 GN=lon PE=2 SV=1	223.995	71	53	131	52	799	88.5	6.86	428.78	9.11679e+09	2.89895e+09
A0A0H2Z9D0	Oxoglutarate dehydrogenase (succinyl-transferring) OS=Pseudomonas aeruginosa (strain UCBPP-PA14) OX=208963 GN=sucA PE=3 SV=1	95.148	31	23	35	23	943	105.8	6.55	101.33	9.52678e+07	3.04622e+07
A0A0H2ZLM7	Anthranilate synthase component 1 OS=Pseudomonas aeruginosa (strain UCBPP-PA14) OX=208963 GN=trpE PE=3 SV=1	8.276	8	3	3	3	492	54.6	5.08	8.64	130157864	41765248
A0A0H2ZGA1	PilZ domain-containing protein OS=Pseudomonas aeruginosa (strain UCBPP-PA14) OX=208963 GN=PA14_56180 PE=4 SV=1	11.215	49	3	4	3	119	13.5	7.93	12.84	2.14575e+06	692179
A0A0H2ZHV5	Poly(A) polymerase I OS=Pseudomonas aeruginosa (strain UCBPP-PA14) OX=208963 GN=pcnB PE=3 SV=1	37.241	29	14	21	14	467	53.3	9.91	52.05	8.29707e+07	2.68241e+07
A0A0H2ZJN2	Putative short chain dehydrogenase OS=Pseudomonas aeruginosa (strain UCBPP-PA14) OX=208963 GN=PA14_72840 PE=4 SV=1	57.173	59	14	32	14	252	26.9	5.99	91.34	1.52734e+09	4.941e+08
A0A0H2ZE57	Putative peptidase or cellulase OS=Pseudomonas aeruginosa (strain UCBPP-PA14) OX=208963 GN=PA14_19350 PE=3 SV=1	65.146	50	13	22	13	398	43.3	5.38	82.55	2.21839e+08	72501536
Q02SM0	6,7-dimethyl-8-ribityllumazine synthase OS=Pseudomonas aeruginosa (strain UCBPP-PA14) OX=208963 GN=ribH PE=1 SV=1	11.993	32	4	5	4	158	16.4	5.94	13.25	3.18084e+06	1.04334e+06
Q02I17	tRNA uridine(34) hydroxylase OS=Pseudomonas aeruginosa (strain UCBPP-PA14) OX=208963 GN=trhO PE=3 SV=1	26.977	29	7	11	7	312	35.4	5.85	32.39	1.25109e+07	4118593
Q02U73	Thymidylate synthase OS=Pseudomonas aeruginosa (strain UCBPP-PA14) OX=208963 GN=thyA PE=3 SV=1	76.674	70	19	51	19	264	30	6.52	155.42	4.10164e+09	1.35036e+09
Q02FS6	Ribosome maturation factor RimP OS=Pseudomonas aeruginosa (strain UCBPP-PA14) OX=208963 GN=rimP PE=3 SV=1	16.716	53	4	7	4	152	17.2	4.7	32.96	1.26168e+08	41646088
Q02HZ4	Acetate kinase OS=Pseudomonas aeruginosa (strain UCBPP-PA14) OX=208963 GN=ackA PE=3 SV=1	70.804	60	17	52	17	394	42.4	7.09	155.74	4.7833e+09	1.58078e+09
A0A0H2ZHE4	Uncharacterized protein OS=Pseudomonas aeruginosa (strain UCBPP-PA14) OX=208963 GN=PA14_59550 PE=4 SV=1	3.28	8	2	2	2	408	45.9	8.28	5.95	114225	38254.5
A0A0H2ZHZ8	Biosynthetic arginine decarboxylase OS=Pseudomonas aeruginosa (strain UCBPP-PA14) OX=208963 GN=speA PE=3 SV=1	121.742	67	28	44	28	636	70.6	5.49	169.66	8.69874e+08	2.92468e+08
A0A0H2ZIY0	Uncharacterized protein OS=Pseudomonas aeruginosa (strain UCBPP-PA14) OX=208963 GN=PA14_00470 PE=4 SV=1	26.213	77	5	26	5	71	7.9	7.05	81.31	7.00552e+08	2.35684e+08
Q02T84	30S ribosomal protein S7 OS=Pseudomonas aeruginosa (strain UCBPP-PA14) OX=208963 GN=rpsG PE=3 SV=1	13.831	35	5	7	5	156	17.5	10.24	19.62	1.00823e+07	3.3996e+06
A0A0H2ZL55	DNA topoisomerase 4 subunit A OS=Pseudomonas aeruginosa (strain UCBPP-PA14) OX=208963 GN=parC PE=3 SV=1	19.464	8	5	6	5	754	83.3	6.09	19.25	8.18195e+06	2.76506e+06
A0A0H2ZEG8	Acylhomoserine lactone dependent transcriptional regulator OS=Pseudomonas aeruginosa (strain UCBPP-PA14) OX=208963 GN=rhlR PE=4 SV=1	30.78	45	9	13	9	241	27.6	7.17	39.62	5.42627e+07	1.84219e+07
A0A0H2ZII8	Histidine utilization genes repressor protein OS=Pseudomonas aeruginosa (strain UCBPP-PA14) OX=208963 GN=hutC PE=4 SV=1	16.029	25	4	6	4	250	27.8	7.31	23.55	1.23937e+07	4211190
A0A0H2ZFJ6	Probable acetyltransferase OS=Pseudomonas aeruginosa (strain UCBPP-PA14) OX=208963 GN=PA14_11750 PE=4 SV=1	28.001	44	7	10	7	153	18	6.95	34.26	1.45052e+07	4.93118e+06
A0A0H2ZA13	Putative ATP-binding component of ABC transporter OS=Pseudomonas aeruginosa (strain UCBPP-PA14) OX=208963 GN=PA14_34500 PE=4 SV=1	13.116	14	3	4	3	278	29.9	6.96	15.74	5016493	1.71021e+06
A0A0H2Z7R9	Uncharacterized protein OS=Pseudomonas aeruginosa (strain UCBPP-PA14) OX=208963 GN=PA14_50890 PE=4 SV=1	4.7	7	1	2	1	165	18.7	6.16	5.58	171525	58759.7
A0A0H2ZIZ4	3'(2'),5'-bisphosphate nucleotidase CysQ OS=Pseudomonas aeruginosa (strain UCBPP-PA14) OX=208963 GN=cysQ PE=3 SV=1	10.277	16	3	4	3	273	29.7	5.15	12.76	9.39576e+06	3.23267e+06
A0A0H2ZAK2	Putative acyl-CoA thiolase OS=Pseudomonas aeruginosa (strain UCBPP-PA14) OX=208963 GN=PA14_31530 PE=3 SV=1	11.803	12	3	4	3	396	41.4	6.02	12.5	5.97951e+06	2.05767e+06
Q02KU5	ATP-dependent Clp protease ATP-binding subunit ClpX OS=Pseudomonas aeruginosa (strain UCBPP-PA14) OX=208963 GN=clpX PE=3 SV=1	27.479	23	8	10	8	426	47	5.2	29.86	335284380	1.15599e+08
A0A0H2ZIP3	Arginine deiminase OS=Pseudomonas aeruginosa (strain UCBPP-PA14) OX=208963 GN=arcA PE=3 SV=1	48.602	39	13	17	13	418	46.4	5.76	58.83	3.11302e+07	1.07402e+07
A0A0H2ZHU5	Putative aminotransferase OS=Pseudomonas aeruginosa (strain UCBPP-PA14) OX=208963 GN=yfdZ PE=4 SV=1	14.449	13	4	4	4	411	46.1	7.93	12.31	3.36902e+06	1.16449e+06
A0A0H2ZAW2	Thymidine phosphorylase OS=Pseudomonas aeruginosa (strain UCBPP-PA14) OX=208963 GN=PA14_30360 PE=4 SV=1	69.296	53	14	30	14	327	36.6	6.73	94.89	5.34152e+08	1.84644e+08
A0A0H2ZAV6	Putative NADP-dependent oxidoreductase OS=Pseudomonas aeruginosa (strain UCBPP-PA14) OX=208963 GN=yncB PE=4 SV=1	92.849	60	19	51	19	345	37.1	6.35	184.3	3.19051e+09	1.10366e+09
A0A0H2ZDL5	Peptidyl-prolyl cis-trans isomerase OS=Pseudomonas aeruginosa (strain UCBPP-PA14) OX=208963 GN=PA14_21820 PE=3 SV=1	22.362	29	5	7	5	253	26.8	5.21	25.76	2.62817e+07	9.1088e+06
Q02DE3	tRNA uridine 5-carboxymethylaminomethyl modification enzyme MnmG OS=Pseudomonas aeruginosa (strain UCBPP-PA14) OX=208963 GN=mnmG PE=3 SV=1	71.012	36	15	27	15	630	69.6	6.4	106.21	4.92384e+08	1.71207e+08
A0A0H2ZDL8	Putative periplasmic inhibitor/zinc-resistance associated protein OS=Pseudomonas aeruginosa (strain UCBPP-PA14) OX=208963 GN=PA14_22740 PE=3 SV=1	19.496	32	7	11	7	146	16.7	9.86	28.39	8.37732e+07	2.92728e+07
A0A0H2ZLW4	Uncharacterized protein OS=Pseudomonas aeruginosa (strain UCBPP-PA14) OX=208963 GN=PA14_03166 PE=4 SV=1	26.963	44	7	13	7	132	14.9	9.13	36.38	1.65195e+09	5.77413e+08
A0A0H2ZIZ5	Uncharacterized protein OS=Pseudomonas aeruginosa (strain UCBPP-PA14) OX=208963 GN=PA14_00650 PE=4 SV=1	44.356	76	9	24	9	142	15.5	6.4	69.62	2.48952e+08	8.70302e+07
A0A0H2ZD39	Oxidoreductase, short chain dehydrogenase/reductase OS=Pseudomonas aeruginosa (strain UCBPP-PA14) OX=208963 GN=ydgB PE=4 SV=1	24.198	22	4	11	4	234	25.4	7.01	42.79	2.67063e+08	9.36854e+07
A0A0H2ZG02	Putative bacteriophytochrome OS=Pseudomonas aeruginosa (strain UCBPP-PA14) OX=208963 GN=PA14_10700 PE=3 SV=1	39.089	17	10	15	10	728	80.8	5.8	49.14	2.06919e+07	7.26099e+06
A0A0H2ZK98	Putative chemotaxis transducer OS=Pseudomonas aeruginosa (strain UCBPP-PA14) OX=208963 GN=PA14_02220 PE=3 SV=1	94.328	37	20	35	20	679	72.5	5.2	123.95	3.39795e+08	1.20241e+08
A0A0H2Z6V5	Probable outer membrane protein OS=Pseudomonas aeruginosa (strain UCBPP-PA14) OX=208963 GN=PA14_49900 PE=4 SV=1	5.975	10	1	2	1	168	18.4	7.44	6.94	188905	67155.6
Q02V59	Threonylcarbamoyl-AMP synthase OS=Pseudomonas aeruginosa (strain UCBPP-PA14) OX=208963 GN=tsaC PE=3 SV=1	13.38	24	3	6	3	185	20.4	6.52	21.24	6.17302e+06	2.19912e+06
A0A0H2ZDQ2	Usp domain-containing protein OS=Pseudomonas aeruginosa (strain UCBPP-PA14) OX=208963 GN=PA14_21220 PE=3 SV=1	62.825	84	14	54	14	151	16.5	5.68	169.33	4.42637e+09	1.5935e+09
Q02GA9	50S ribosomal protein L21 OS=Pseudomonas aeruginosa (strain UCBPP-PA14) OX=208963 GN=rplU PE=3 SV=1	26.336	70	8	19	8	103	11.6	9.85	54.05	1.78326e+08	6.43906e+07
A0A0H2ZGH7	Putative cytochrome c1 OS=Pseudomonas aeruginosa (strain UCBPP-PA14) OX=208963 GN=PA14_57540 PE=4 SV=1	13.106	23	3	4	3	260	29	7.44	17.02	5.91505e+06	2.14042e+06
A0A0H2ZES2	Putative Fe-S center assembly protein OS=Pseudomonas aeruginosa (strain UCBPP-PA14) OX=208963 GN=sufE PE=3 SV=1	8.866	31	4	6	4	140	15.9	6.38	14.58	25582154	9.27207e+06
Q02IK5	UPF0225 protein PA14_50900 OS=Pseudomonas aeruginosa (strain UCBPP-PA14) OX=208963 GN=PA14_50900 PE=3 SV=1	3.356	10	1	1	1	157	17.2	6.7	3.01	1.24315e+06	452458
A0A0H2ZGP8	UDP-N-acetylmuramoyl-L-alanyl-D-glutamate--2,6-diaminopimelate ligase OS=Pseudomonas aeruginosa (strain UCBPP-PA14) OX=208963 GN=murE PE=3 SV=1	102.3	67	24	43	24	487	51.2	5.53	153	4.78589e+08	1.74306e+08
A0A0H2Z9D9	Chaperone protein HtpG OS=Pseudomonas aeruginosa (strain UCBPP-PA14) OX=208963 GN=htpG PE=3 SV=1	183.826	67	41	79	41	634	71.6	5.25	268.25	1.87523e+09	6.8418e+08
A0A0H2ZHH6	Glycerate dehydrogenase OS=Pseudomonas aeruginosa (strain UCBPP-PA14) OX=208963 GN=hprA PE=3 SV=1	52.723	50	13	22	13	323	34.1	6.86	73.04	447079023	1.63287e+08
Q02E84	Diaminopimelate epimerase OS=Pseudomonas aeruginosa (strain UCBPP-PA14) OX=208963 GN=dapF PE=3 SV=1	99.151	85	16	76	16	276	30.3	7.59	280.43	3.58669e+09	1.31137e+09
A0A0H2ZIN6	Putative universal stress protein OS=Pseudomonas aeruginosa (strain UCBPP-PA14) OX=208963 GN=PA14_66460 PE=3 SV=1	61.698	63	13	28	13	271	29.8	6.8	95.84	511784059	1.87387e+08
A0A0H2Z8N6	Peptidyl-prolyl cis-trans isomerase OS=Pseudomonas aeruginosa (strain UCBPP-PA14) OX=208963 GN=ppiB PE=3 SV=1	20.441	35	4	7	4	165	18.1	6.19	23.42	20267631	7.43582e+06
A0A0H2ZAZ5	Uncharacterized protein OS=Pseudomonas aeruginosa (strain UCBPP-PA14) OX=208963 GN=PA14_35800 PE=4 SV=1	44.293	33	11	16	11	438	49.9	7.96	49.27	32544319	1.19574e+07
Q02T76	30S ribosomal protein S19 OS=Pseudomonas aeruginosa (strain UCBPP-PA14) OX=208963 GN=rpsS PE=3 SV=1	17.666	46	5	10	5	91	10.4	10.62	26.4	8.66694e+07	3.19176e+07
A0A0H2ZET8	Putative metallo-beta-lactamase superfamily protein OS=Pseudomonas aeruginosa (strain UCBPP-PA14) OX=208963 GN=PA14_17570 PE=4 SV=1	98.79	63	22	48	22	467	51.9	7.08	147.85	1.14649e+09	4.2254e+08
A0A0H2ZCU5	Electron transfer flavoprotein-ubiquinone oxidoreductase OS=Pseudomonas aeruginosa (strain UCBPP-PA14) OX=208963 GN=PA14_25840 PE=4 SV=1	25.978	19	7	9	7	551	59.9	5.99	32.27	6.41858e+06	2380920
A0A0H2ZAA4	UTP--glucose-1-phosphate uridylyltransferase OS=Pseudomonas aeruginosa (strain UCBPP-PA14) OX=208963 GN=galU PE=3 SV=1	20.239	24	5	7	5	279	31.2	5.45	24.89	1.13724e+07	4.22533e+06
A0A0H2ZEK0	2,3,4,5-tetrahydropyridine-2,6-dicarboxylate N-succinyltransferase OS=Pseudomonas aeruginosa (strain UCBPP-PA14) OX=208963 GN=dapD PE=3 SV=1	74.326	59	15	44	15	344	36	6.07	151.28	6.44887e+09	2.39648e+09
Q02RB6	Acyl-[acyl-carrier-protein]--UDP-N-acetylglucosamine O-acyltransferase OS=Pseudomonas aeruginosa (strain UCBPP-PA14) OX=208963 GN=lpxA PE=3 SV=1	70.625	67	16	51	16	258	28	7.05	142.49	5.09862e+09	1.89859e+09
Q02K11	Cell division protein ZipA OS=Pseudomonas aeruginosa (strain UCBPP-PA14) OX=208963 GN=zipA PE=3 SV=1	22.873	22	5	8	5	289	32.2	5.94	22.55	8.03147e+06	3.00101e+06
Q02EW3	ATP-dependent protease ATPase subunit HslU OS=Pseudomonas aeruginosa (strain UCBPP-PA14) OX=208963 GN=hslU PE=3 SV=1	32.378	27	9	14	9	447	50.1	5.66	40.95	7.95973e+07	2.98249e+07
A0A0H2ZHS8	Uncharacterized protein OS=Pseudomonas aeruginosa (strain UCBPP-PA14) OX=208963 GN=PA14_61380 PE=4 SV=1	15.206	40	2	4	2	85	9.8	5.03	15.38	366533253	137561532
A0A0H2ZB97	Putative transmembrane protein OS=Pseudomonas aeruginosa (strain UCBPP-PA14) OX=208963 GN=PA14_34330 PE=4 SV=1	3.352	2	1	1	1	411	44.6	7.4	2.59	2454870	921965
A0A0H2Z809	Probable transcriptional regulator OS=Pseudomonas aeruginosa (strain UCBPP-PA14) OX=208963 GN=PA14_49150 PE=4 SV=1	15.446	19	5	6	5	333	38.4	8.6	18.77	1.88254e+07	7.0854e+06
Q02RB8	UDP-3-O-acylglucosamine N-acyltransferase OS=Pseudomonas aeruginosa (strain UCBPP-PA14) OX=208963 GN=lpxD PE=3 SV=1	19.343	24	6	8	6	353	36.2	6.28	29.45	2.73271e+07	1.03267e+07
A0A0H2ZLD6	Nitrite reductase OS=Pseudomonas aeruginosa (strain UCBPP-PA14) OX=208963 GN=nirS PE=4 SV=1	92.952	46	22	33	22	568	62.6	7.99	110.73	1.65934e+08	62730749
Q02NA3	Siroheme synthase OS=Pseudomonas aeruginosa (strain UCBPP-PA14) OX=208963 GN=cysG PE=3 SV=1	121.169	68	24	73	23	465	50.4	6.42	231.24	1.10576e+09	4.18795e+08
A0A0H2Z8E6	Flagellar motor switch protein FliN OS=Pseudomonas aeruginosa (strain UCBPP-PA14) OX=208963 GN=fliN PE=3 SV=1	6.949	13	2	2	2	157	16.6	4.35	6.11	14968288	5.67486e+06
A0A0H2ZD51	Putative two-component system regulatory protein OS=Pseudomonas aeruginosa (strain UCBPP-PA14) OX=208963 GN=PA14_24350 PE=4 SV=1	39.64	74	10	14	10	223	24.8	6.34	46.5	1.14594e+08	4.345e+07
A0A0H2ZJS1	DNA gyrase subunit B OS=Pseudomonas aeruginosa (strain UCBPP-PA14) OX=208963 GN=gyrB PE=3 SV=1	95.123	36	21	33	21	806	90.1	5.91	126.88	4.57647e+08	1.73822e+08
A0A0H2ZAW9	Hydrogen cyanide synthase HcnA OS=Pseudomonas aeruginosa (strain UCBPP-PA14) OX=208963 GN=hcnA PE=4 SV=1	2.52	11	1	2	1	104	11.4	8.43	4.89	415000	157712
A0A0H2ZJ16	Putative transcriptional accessory protein OS=Pseudomonas aeruginosa (strain UCBPP-PA14) OX=208963 GN=tex PE=4 SV=1	1.338	2	1	1	1	779	84.9	6.38	2.23	311247	118470
Q02V80	Chromosomal replication initiator protein DnaA OS=Pseudomonas aeruginosa (strain UCBPP-PA14) OX=208963 GN=dnaA PE=3 SV=1	18.083	10	5	6	5	514	57.7	8.54	21.31	8.3691e+06	3.18604e+06
Q02FR1	Chaperone protein DnaK OS=Pseudomonas aeruginosa (strain UCBPP-PA14) OX=208963 GN=dnaK PE=3 SV=1	119.741	49	26	52	26	637	68.4	4.92	166.74	7.14662e+08	2.72976e+08
A0A0H2ZM53	Probable transcriptional regulator OS=Pseudomonas aeruginosa (strain UCBPP-PA14) OX=208963 GN=PA14_51205 PE=4 SV=1	48.546	51	11	17	11	266	28.8	6.96	63.88	1.41182e+08	54106956
Q02T67	30S ribosomal protein S14 OS=Pseudomonas aeruginosa (strain UCBPP-PA14) OX=208963 GN=rpsN PE=3 SV=1	15.081	44	5	9	5	101	11.6	11.36	24.72	554939648	2.13004e+08
A0A0H2ZEH2	Bacterioferritin OS=Pseudomonas aeruginosa (strain UCBPP-PA14) OX=208963 GN=bfrB PE=3 SV=1	81.182	90	15	92	15	158	18.5	5.17	282.27	6.49024e+09	2.4926e+09
A0A0H2ZCT2	Putative enoyl-CoA hydratase OS=Pseudomonas aeruginosa (strain UCBPP-PA14) OX=208963 GN=PA14_27360 PE=3 SV=1	64.445	61	13	38	13	263	28.6	5.87	130.67	2.11674e+09	8.13098e+08
Q02QW0	NAD-dependent malic enzyme OS=Pseudomonas aeruginosa (strain UCBPP-PA14) OX=208963 GN=maeA PE=3 SV=1	57.521	43	16	20	16	564	62.4	5.59	74.51	1.35956e+08	5.22666e+07
A0A0H2ZDI9	Putative small heat shock protein OS=Pseudomonas aeruginosa (strain UCBPP-PA14) OX=208963 GN=ibpA PE=3 SV=1	15.729	30	3	6	3	149	16.6	6.19	20.78	1.14953e+07	4.42206e+06
Q02RS2	GMP synthase [glutamine-hydrolyzing] OS=Pseudomonas aeruginosa (strain UCBPP-PA14) OX=208963 GN=guaA PE=3 SV=1	147.344	79	32	65	32	525	57.9	5.78	234.05	3.93057e+09	1.51382e+09
A0A0H2ZA34	Ribokinase OS=Pseudomonas aeruginosa (strain UCBPP-PA14) OX=208963 GN=rbsK PE=3 SV=1	29.619	29	8	13	8	308	31.7	5.36	42.39	1.3644e+07	5.25649e+06
A0A0H2ZDM8	Putative glucose-6-phosphate 1-epimerase OS=Pseudomonas aeruginosa (strain UCBPP-PA14) OX=208963 GN=PA14_23050 PE=3 SV=1	62.972	59	11	27	11	283	32.3	7.81	92.17	2.37128e+08	9.1363e+07
A0A0H2ZHF4	Energy-dependent translational throttle protein EttA OS=Pseudomonas aeruginosa (strain UCBPP-PA14) OX=208963 GN=ettA PE=3 SV=1	82.322	47	22	34	22	554	61.3	5.71	106.49	3.74185e+08	1.44539e+08
A0A0H2ZG95	Formyltetrahydrofolate deformylase OS=Pseudomonas aeruginosa (strain UCBPP-PA14) OX=208963 GN=purU1 PE=3 SV=1	41.445	48	10	15	10	283	32.4	6.52	48.24	1.46167e+08	5.65776e+07
A0A0H2Z737	Aminotran_5 domain-containing protein OS=Pseudomonas aeruginosa (strain UCBPP-PA14) OX=208963 GN=PA14_53750 PE=4 SV=1	63.947	57	16	28	16	415	45.7	7.33	92.69	179087041	6.97026e+07
Q02IC5	Aspartate--tRNA(Asp/Asn) ligase OS=Pseudomonas aeruginosa (strain UCBPP-PA14) OX=208963 GN=aspS PE=3 SV=1	32.816	20	8	11	8	591	66.2	5.55	36.54	9.21173e+06	3.59435e+06
A0A0H2ZL88	Twitching motility protein PilU OS=Pseudomonas aeruginosa (strain UCBPP-PA14) OX=208963 GN=pilU PE=3 SV=1	57.044	43	14	22	14	382	42.5	6.81	68.06	1.15952e+08	4.5449e+07
A0A0H2Z9X7	Putative hydroxyacylglutathione hydrolase OS=Pseudomonas aeruginosa (strain UCBPP-PA14) OX=208963 GN=PA14_41080 PE=4 SV=1	7.857	14	2	4	2	160	18.1	7.17	12.71	25903867	1.01552e+07
Q02HS2	Ribonuclease 3 OS=Pseudomonas aeruginosa (strain UCBPP-PA14) OX=208963 GN=rnc PE=3 SV=1	78.06	81	18	41	18	229	25.5	6.65	137.27	1.80572e+09	7.08019e+08
A0A0H2Z823	Succinate dehydrogenase flavoprotein subunit OS=Pseudomonas aeruginosa (strain UCBPP-PA14) OX=208963 GN=sdhA PE=3 SV=1	70.721	35	18	29	18	590	63.5	6.49	96.06	1.77351e+08	6.98293e+07
A0A0H2ZG89	Putative type II secretion system protein OS=Pseudomonas aeruginosa (strain UCBPP-PA14) OX=208963 GN=PA14_55920 PE=3 SV=1	5.242	6	3	3	3	416	44.2	5.49	4.44	11151778	4421412
A0A0H2ZDJ4	2-dehydro-3-deoxy-phosphogluconate aldolase OS=Pseudomonas aeruginosa (strain UCBPP-PA14) OX=208963 GN=kdgA PE=3 SV=1	40.459	66	9	17	9	215	22.8	5.58	61.53	833813857	331714968
A0A0H2ZIQ9	High-affinity zinc uptake system protein ZnuA OS=Pseudomonas aeruginosa (strain UCBPP-PA14) OX=208963 GN=znuA PE=3 SV=1	10.433	14	3	4	3	307	33.6	6.19	14.09	3.13602e+07	1.24924e+07
Q02QH1	ADP-L-glycero-D-manno-heptose-6-epimerase OS=Pseudomonas aeruginosa (strain UCBPP-PA14) OX=208963 GN=hldD PE=3 SV=2	74.303	52	15	34	15	330	37.1	6.54	105.14	5.23207e+08	2.08767e+08
A0A0H2ZF47	Putative ong-chain acyl-CoA thioester hydrolase OS=Pseudomonas aeruginosa (strain UCBPP-PA14) OX=208963 GN=PA14_16010 PE=3 SV=1	8.69	20	2	2	2	141	15.6	6.54	7.64	1.19685e+06	478594
Q02PF5	Soluble pyridine nucleotide transhydrogenase OS=Pseudomonas aeruginosa (strain UCBPP-PA14) OX=208963 GN=sthA PE=3 SV=1	21.003	16	6	10	6	464	51.1	6.7	29.54	1.70508e+07	6.83542e+06
A0A0H2ZJP4	Uncharacterized protein OS=Pseudomonas aeruginosa (strain UCBPP-PA14) OX=208963 GN=PA14_72030 PE=4 SV=1	12.986	15	3	5	3	287	31.8	6.24	18.47	7.74166e+06	3.1057e+06
A0A0H2Z7B3	Arginine/ornithine transport protein AotP OS=Pseudomonas aeruginosa (strain UCBPP-PA14) OX=208963 GN=aotP PE=3 SV=1	25.245	25	6	8	6	254	27.9	7.71	25.24	1.3333e+07	5.36235e+06
A0A0H2ZHF2	Uncharacterized protein OS=Pseudomonas aeruginosa (strain UCBPP-PA14) OX=208963 GN=PA14_60650 PE=4 SV=1	60.193	49	15	20	15	404	44.5	8.02	70.12	7.42829e+07	3.00438e+07
A0A0H2ZI47	Ubiquinone biosynthesis accessory factor UbiK OS=Pseudomonas aeruginosa (strain UCBPP-PA14) OX=208963 GN=ubiK PE=3 SV=1	1.9	14	1	1	1	86	9.5	5.15	2.9	3.39903e+06	1.38217e+06
A0A0H2ZLY6	Cyclic AMP receptor-like protein OS=Pseudomonas aeruginosa (strain UCBPP-PA14) OX=208963 GN=vfr PE=4 SV=1	73.21	70	15	53	15	214	24.2	8.09	162.51	4.96683e+09	2.02515e+09
A0A0H2ZBW5	Putative transcriptional regulator, LysR family OS=Pseudomonas aeruginosa (strain UCBPP-PA14) OX=208963 GN=PA14_31560 PE=3 SV=1	15.38	14	3	4	3	310	35.2	9.32	18.65	2.74226e+07	1.12311e+07
A0A0H2ZCA6	DNA gyrase subunit A OS=Pseudomonas aeruginosa (strain UCBPP-PA14) OX=208963 GN=gyrA PE=3 SV=1	12.063	5	3	4	3	921	100.9	4.98	13.57	1.03532e+06	425679
A0A0H2Z9W1	Putative acetyltransferase OS=Pseudomonas aeruginosa (strain UCBPP-PA14) OX=208963 GN=PA14_35200 PE=4 SV=1	4.476	12	1	2	1	171	19.2	6.2	8.23	687490	282766
Q02H08	30S ribosomal protein S9 OS=Pseudomonas aeruginosa (strain UCBPP-PA14) OX=208963 GN=rpsI PE=3 SV=1	6.463	14	2	4	2	130	14.6	11.22	10.02	71828430	29572479
A0A0H2Z8A1	Probable transcriptional regulator OS=Pseudomonas aeruginosa (strain UCBPP-PA14) OX=208963 GN=PA14_49680 PE=3 SV=1	12.496	17	5	9	5	291	32.9	9.19	22.96	2.97991e+07	1.22933e+07
A0A0H2ZHK9	Molybdopterin biosynthesis MoeB protein OS=Pseudomonas aeruginosa (strain UCBPP-PA14) OX=208963 GN=moeB PE=4 SV=1	12.769	15	4	6	4	252	26.6	5.83	16.11	1.3525e+07	5596489
A0A0H2ZFT2	AMP nucleosidase OS=Pseudomonas aeruginosa (strain UCBPP-PA14) OX=208963 GN=PA14_10730 PE=4 SV=1	103.309	60	21	66	21	461	51.1	7.12	208.43	1.51167e+09	6.2631e+08
A0A0H2ZJ53	Polyphosphate kinase OS=Pseudomonas aeruginosa (strain UCBPP-PA14) OX=208963 GN=ppk PE=3 SV=1	63.782	26	15	20	15	736	83.1	7.65	65.69	1.26519e+07	5.308e+06
A0A0H2ZIA5	Putative Fis-like DNA-binding protein OS=Pseudomonas aeruginosa (strain UCBPP-PA14) OX=208963 GN=fis PE=3 SV=1	3.761	21	2	2	2	107	11.9	6.52	5.33	7626270	3.221e+06
A0A0H2ZEH0	XFP_N domain-containing protein OS=Pseudomonas aeruginosa (strain UCBPP-PA14) OX=208963 GN=PA14_17580 PE=4 SV=1	144.341	52	33	65	33	801	88.4	6.42	223.07	9.49362e+08	4.01973e+08
A0A0H2ZAB7	Serine hydroxymethyltransferase OS=Pseudomonas aeruginosa (strain UCBPP-PA14) OX=208963 GN=glyA2 PE=3 SV=1	47.874	39	13	17	4	418	45	6.54	54.78	65668015	2.78067e+07
A0A0H2ZJP0	UbiD-like decarboxylase OS=Pseudomonas aeruginosa (strain UCBPP-PA14) OX=208963 GN=PA14_03130 PE=3 SV=1	62.033	37	15	24	15	496	54.4	6.37	82.38	3.30046e+08	1.39905e+08
A0A0H2ZJE2	Putative pyridoxal-dependent aminotransferase OS=Pseudomonas aeruginosa (strain UCBPP-PA14) OX=208963 GN=bioA PE=3 SV=1	43.848	41	12	17	12	444	48.2	6.8	61.05	2.78678e+07	1.18601e+07
A0A0H2ZD36	Phospho-2-dehydro-3-deoxyheptonate aldolase OS=Pseudomonas aeruginosa (strain UCBPP-PA14) OX=208963 GN=aroF PE=3 SV=1	4.556	6	2	2	2	364	38.6	6.15	4.81	372197	158456
A0A0H2ZBZ7	Putative sulfur reductase protein OS=Pseudomonas aeruginosa (strain UCBPP-PA14) OX=208963 GN=dsrE PE=3 SV=1	14.146	52	4	6	4	131	14.1	5.8	22.35	7.40621e+06	3.1597e+06
A0A0H2ZD30	Type 4 fimbrial biogenesis protein PilZ OS=Pseudomonas aeruginosa (strain UCBPP-PA14) OX=208963 GN=pilZ PE=4 SV=1	8.057	22	2	2	2	118	12.9	9.48	6.85	2666309	1.14447e+06
Q02EW4	ATP-dependent protease subunit HslV OS=Pseudomonas aeruginosa (strain UCBPP-PA14) OX=208963 GN=hslV PE=3 SV=1	40.607	42	8	48	8	177	18.8	6.68	154.97	1.378e+09	5.91617e+08
A0A0H2ZF57	Putative AMP-binding enzyme OS=Pseudomonas aeruginosa (strain UCBPP-PA14) OX=208963 GN=PA14_09660 PE=4 SV=1	39.506	21	10	14	10	540	59.5	6.19	42.92	5.09791e+07	2.1902e+07
A0A0H2Z7Y1	Uncharacterized protein OS=Pseudomonas aeruginosa (strain UCBPP-PA14) OX=208963 GN=ylbA PE=4 SV=1	24.811	33	6	8	6	278	31.6	6.34	28.95	4.38955e+07	18879918
Q02T70	50S ribosomal protein L14 OS=Pseudomonas aeruginosa (strain UCBPP-PA14) OX=208963 GN=rplN PE=3 SV=1	30.606	63	9	16	9	122	13.4	10.76	41.81	7.29243e+08	3.13815e+08
A0A0H2ZF69	Phenazine biosynthesis protein PhzD OS=Pseudomonas aeruginosa (strain UCBPP-PA14) OX=208963 GN=phzD1 PE=4 SV=1	20.554	29	5	8	5	207	23.2	5.83	23.16	1.9458e+07	8.3803e+06
A0A0H2ZBI7	Putative pirin-related protein OS=Pseudomonas aeruginosa (strain UCBPP-PA14) OX=208963 GN=PA14_33430 PE=3 SV=1	25.383	29	7	9	7	286	31.5	6.23	29	4.26274e+07	1.84033e+07
A0A0H2Z7C1	N-succinylglutamate 5-semialdehyde dehydrogenase OS=Pseudomonas aeruginosa (strain UCBPP-PA14) OX=208963 GN=aruD PE=3 SV=1	8.471	6	2	3	2	488	51.5	6.25	10.52	810282	350950
A0A0H2ZAK0	Putative phosphoadenosine phosphosulfate sulfotransferase OS=Pseudomonas aeruginosa (strain UCBPP-PA14) OX=208963 GN=PA14_37070 PE=4 SV=1	1.385	3	1	1	1	408	47.6	9.54	2.78	189094	82440.7
A0A0H2Z9D1	Transcriptional regulator CysB OS=Pseudomonas aeruginosa (strain UCBPP-PA14) OX=208963 GN=cysB PE=3 SV=1	111.316	73	24	63	24	324	36.1	6.99	224.21	4.24205e+09	1.85513e+09
A0A0H2Z7Z6	Coproporphyrinogen-III oxidase OS=Pseudomonas aeruginosa (strain UCBPP-PA14) OX=208963 GN=hemN PE=3 SV=1	68.274	48	17	29	17	460	52.5	5.73	92.41	4.32845e+08	1.89588e+08
Q02TI4	30S ribosomal protein S21 OS=Pseudomonas aeruginosa (strain UCBPP-PA14) OX=208963 GN=rpsU PE=3 SV=1	18.589	45	5	11	5	71	8.5	10.77	28.52	2.51305e+08	1.10366e+08
A0A0H2Z978	Putative transcriptional regulator OS=Pseudomonas aeruginosa (strain UCBPP-PA14) OX=208963 GN=PA14_44780 PE=4 SV=1	82.611	71	17	63	17	259	28.6	7.75	208.81	2.41616e+09	1.06134e+09
A0A0H2ZHY7	Putative bacterioferritin OS=Pseudomonas aeruginosa (strain UCBPP-PA14) OX=208963 GN=PA14_64520 PE=3 SV=1	7.968	16	2	2	2	177	20.2	4.74	6.52	3.81383e+06	1.67654e+06
A0A0H2ZC75	Uncharacterized protein OS=Pseudomonas aeruginosa (strain UCBPP-PA14) OX=208963 GN=PA14_28830 PE=4 SV=1	16.213	15	6	6	6	431	47.4	6.16	16.86	5.65167e+06	2.49629e+06
A0A0H2ZE56	Putative non-ribosomal peptide synthetase OS=Pseudomonas aeruginosa (strain UCBPP-PA14) OX=208963 GN=PA14_21020 PE=4 SV=1	47.245	9	15	20	15	2352	259.2	5.63	54.08	7.24964e+06	3.20989e+06
A0A0H2ZI89	Uncharacterized protein OS=Pseudomonas aeruginosa (strain UCBPP-PA14) OX=208963 GN=PA14_65520 PE=4 SV=1	49.517	41	12	19	12	487	54	6.76	70.3	2.22727e+08	98789791
A0A0H2ZHW8	Transcription termination factor Rho OS=Pseudomonas aeruginosa (strain UCBPP-PA14) OX=208963 GN=rho PE=3 SV=1	31.154	28	10	16	10	419	47	6.83	43.76	1.28239e+07	5.69366e+06
A0A0H2ZJ54	Exopolyphosphatase OS=Pseudomonas aeruginosa (strain UCBPP-PA14) OX=208963 GN=ppx PE=3 SV=1	64.451	44	18	22	18	506	56.4	6.71	69.59	6.19641e+08	2.75217e+08
A0A0H2ZM02	Anhydro-N-acetylmuramic acid kinase OS=Pseudomonas aeruginosa (strain UCBPP-PA14) OX=208963 GN=anmK PE=3 SV=1	23.781	23	6	11	6	363	39.1	5.5	33.87	110147841	4.89908e+07
Q02F74	RNA-binding protein Hfq OS=Pseudomonas aeruginosa (strain UCBPP-PA14) OX=208963 GN=hfq PE=3 SV=1	17.963	60	5	8	5	82	9.1	9.52	26.17	2.87607e+07	1.28229e+07
A0A0H2Z7I1	Putative cysteine synthase OS=Pseudomonas aeruginosa (strain UCBPP-PA14) OX=208963 GN=PA14_50660 PE=4 SV=1	74.8	60	14	27	14	365	39.8	6.37	103.11	8.33119e+08	371511972
A0A0H2ZIN9	Probable two-component response regulator OS=Pseudomonas aeruginosa (strain UCBPP-PA14) OX=208963 GN=PA14_68250 PE=4 SV=1	44.132	41	15	23	15	462	50.8	5.76	64.14	2.89283e+08	1.29323e+08
A0A0H2ZL26	L-threonine dehydratase OS=Pseudomonas aeruginosa (strain UCBPP-PA14) OX=208963 GN=ilvA1 PE=3 SV=1	5.408	5	2	3	1	504	55.3	6.49	7.51	1.50865e+06	674595
A0A0H2Z972	Putative exonuclease OS=Pseudomonas aeruginosa (strain UCBPP-PA14) OX=208963 GN=PA14_44130 PE=4 SV=1	24.935	44	6	12	6	183	21	6.52	45.09	103861718	4.64855e+07
A0A0H2ZIX2	Imidazole glycerol phosphate synthase subunit HisH OS=Pseudomonas aeruginosa (strain UCBPP-PA14) OX=208963 GN=hisH1 PE=3 SV=1	66.093	78	14	45	14	213	23.7	6.33	161.66	3.95947e+09	1.77229e+09
Q02RB7	3-hydroxyacyl-[acyl-carrier-protein] dehydratase FabZ OS=Pseudomonas aeruginosa (strain UCBPP-PA14) OX=208963 GN=fabZ PE=3 SV=1	46.434	88	11	36	11	146	16.8	7.46	109.69	1.25382e+09	5.63525e+08
A0A0H2ZBW0	Putative transcriptional regulator, LysR family OS=Pseudomonas aeruginosa (strain UCBPP-PA14) OX=208963 GN=PA14_31630 PE=3 SV=1	3.174	8	2	3	2	301	32.8	7.88	6.58	5.05341e+06	2.27539e+06
A0A0H2ZIZ3	Putative transcriptional regulator, LysR family OS=Pseudomonas aeruginosa (strain UCBPP-PA14) OX=208963 GN=PA14_68420 PE=3 SV=1	15.035	16	4	4	4	306	33.8	5.9	14.25	3.66811e+06	1.66329e+06
A0A0H2Z7U0	Two-component response regulator PhoP OS=Pseudomonas aeruginosa (strain UCBPP-PA14) OX=208963 GN=phoP PE=4 SV=1	32.357	44	8	11	8	225	25.6	5.52	36.71	22725307	1.03075e+07
A0A0H2Z975	Xanthine dehydrogenase OS=Pseudomonas aeruginosa (strain UCBPP-PA14) OX=208963 GN=xdhB PE=4 SV=1	90.807	37	22	41	22	799	87.6	6.3	137.57	5.82702e+08	2.65577e+08
A0A0H2ZFW7	Probable transcriptional regulator OS=Pseudomonas aeruginosa (strain UCBPP-PA14) OX=208963 GN=PA14_11830 PE=4 SV=1	7.274	7	5	5	4	643	70.6	7.05	6.17	2.1518e+06	981889
A0A0H2Z7H8	Fumarate hydratase class II OS=Pseudomonas aeruginosa (strain UCBPP-PA14) OX=208963 GN=fumC2 PE=3 SV=1	32.447	22	7	15	7	464	49.1	6.24	54.64	21579254	9.95393e+06
A0A0H2ZIR7	Putative carboxypeptidase OS=Pseudomonas aeruginosa (strain UCBPP-PA14) OX=208963 GN=PA14_68670 PE=3 SV=1	59.446	64	13	17	13	307	33.3	6.8	59.61	2.52395e+08	1.16754e+08
A0A0H2ZHL9	Putative cytochrome c OS=Pseudomonas aeruginosa (strain UCBPP-PA14) OX=208963 GN=PA14_60490 PE=4 SV=1	24.038	19	8	10	8	675	73.3	6.62	30.13	8.99324e+06	4.17259e+06
A0A0H2ZC98	Putative transcriptional regulator OS=Pseudomonas aeruginosa (strain UCBPP-PA14) OX=208963 GN=PA14_29590 PE=4 SV=1	20.499	44	4	9	4	117	13.4	9.45	29.38	3.66488e+07	17112918
A0A0H2Z8Q5	Putative transcriptional regulator OS=Pseudomonas aeruginosa (strain UCBPP-PA14) OX=208963 GN=PA14_47240 PE=4 SV=1	64.031	83	12	28	12	204	22.4	6.27	100.38	9.45434e+08	4.42092e+08
A0A0H2ZHH3	Putative cobalamin synthesis protein/P47K family protein OS=Pseudomonas aeruginosa (strain UCBPP-PA14) OX=208963 GN=PA14_60920 PE=3 SV=1	16.392	23	6	7	6	334	37.2	4.82	15.61	4.98395e+06	2.33152e+06
Q02GB2	Glutamate 5-kinase OS=Pseudomonas aeruginosa (strain UCBPP-PA14) OX=208963 GN=proB PE=3 SV=1	28.996	26	7	11	7	372	39.8	7.24	37.03	1.58984e+07	7.48023e+06
A0A0H2ZJ18	Cytochrome c5 OS=Pseudomonas aeruginosa (strain UCBPP-PA14) OX=208963 GN=cycB PE=4 SV=1	8.833	21	2	2	2	136	13.5	7.15	7.49	13870041	6.52968e+06
A0A0H2ZHK3	Renalase OS=Pseudomonas aeruginosa (strain UCBPP-PA14) OX=208963 GN=PA14_61600 PE=3 SV=1	104.68	74	22	143	22	327	35.8	6.84	460.74	1.11584e+10	5.25674e+09
A0A0H2ZGN3	Chemotactic transducer PctB OS=Pseudomonas aeruginosa (strain UCBPP-PA14) OX=208963 GN=pctB PE=3 SV=1	21.91	12	7	10	3	629	68.1	5.11	28.36	3.24769e+07	15327263
A0A0H2Z912	Protein-glutamate methylesterase/protein-glutamine glutaminase OS=Pseudomonas aeruginosa (strain UCBPP-PA14) OX=208963 GN=cheB PE=3 SV=1	20.96	21	5	7	5	368	39	8.43	26.7	13522823	6.38618e+06
A0A0H2ZKF4	Putative transcriptional regulator, LysR family OS=Pseudomonas aeruginosa (strain UCBPP-PA14) OX=208963 GN=PA14_06880 PE=3 SV=1	59.46	70	14	25	14	292	33.2	9.63	78.38	1.29059e+08	60967903
A0A0H2ZAY4	NADH-quinone oxidoreductase OS=Pseudomonas aeruginosa (strain UCBPP-PA14) OX=208963 GN=nuoG PE=3 SV=1	108.639	34	24	42	24	905	98.9	6.09	136.4	2.72731e+08	1.30172e+08
A0A0H2Z8J8	Macro domain-containing protein OS=Pseudomonas aeruginosa (strain UCBPP-PA14) OX=208963 GN=PA14_41970 PE=4 SV=1	76.318	87	12	47	12	168	18.2	6.64	174	7.01503e+09	3.35889e+09
Q02DF4	ATP synthase subunit beta OS=Pseudomonas aeruginosa (strain UCBPP-PA14) OX=208963 GN=atpD PE=3 SV=1	42.222	31	10	13	10	458	49.5	5.11	42.92	5.0513e+07	2.42066e+07
Q02HR9	Elongation factor 4 OS=Pseudomonas aeruginosa (strain UCBPP-PA14) OX=208963 GN=lepA PE=3 SV=1	42.673	25	11	15	11	599	66.3	5.64	51.43	6.49238e+07	3.11434e+07
Q02U79	RNA pyrophosphohydrolase OS=Pseudomonas aeruginosa (strain UCBPP-PA14) OX=208963 GN=rppH PE=3 SV=1	6.518	16	2	3	2	159	18.7	9.2	8.94	1.02692e+06	493117
A0A0H2ZI60	Putative ADP-ribose pyrophosphatase OS=Pseudomonas aeruginosa (strain UCBPP-PA14) OX=208963 GN=PA14_64930 PE=4 SV=1	61.9	57	11	45	11	231	25.4	6.54	128.39	2.53896e+09	1.22011e+09
A0A0H2ZGB8	Phospho-2-dehydro-3-deoxyheptonate aldolase OS=Pseudomonas aeruginosa (strain UCBPP-PA14) OX=208963 GN=phzC1 PE=3 SV=1	36.601	28	10	14	10	405	44.2	7.33	47.13	1.35892e+08	6.53162e+07
A0A0H2ZGM7	Putative pyrophosphohydrolase OS=Pseudomonas aeruginosa (strain UCBPP-PA14) OX=208963 GN=mutT PE=4 SV=1	54.014	67	13	27	13	315	34	5.41	100.62	692359254	3.33834e+08
Q02MM2	CRISPR-associated endonuclease Cas6/Csy4 OS=Pseudomonas aeruginosa (strain UCBPP-PA14) OX=208963 GN=cas6f PE=1 SV=2	18.556	42	6	9	6	187	21.4	9.85	27.79	7.71378e+06	3.72789e+06
A0A0H2ZFG8	Putative acetyltransferase OS=Pseudomonas aeruginosa (strain UCBPP-PA14) OX=208963 GN=PA14_14160 PE=4 SV=1	18.838	34	5	5	5	229	25.6	9.33	15.56	4.32211e+06	2.09696e+06
A0A0H2Z8N3	Xanthine dehydrogenase OS=Pseudomonas aeruginosa (strain UCBPP-PA14) OX=208963 GN=xdhA PE=4 SV=1	49.313	34	14	23	14	484	52.9	6.83	70.58	238406840	1.15811e+08
A0A0H2ZJC2	Glutathione-independent formaldehyde dehydrogenase OS=Pseudomonas aeruginosa (strain UCBPP-PA14) OX=208963 GN=fdhA PE=4 SV=1	22.342	22	7	11	7	399	42	6.76	32.72	2.06054e+07	1.00331e+07
A0A0H2Z882	Uncharacterized protein OS=Pseudomonas aeruginosa (strain UCBPP-PA14) OX=208963 GN=PA14_46820 PE=4 SV=1	33.776	37	8	16	8	249	28.6	6.6	45.97	1.44083e+08	70543610
A0A0H2Z7K2	Anthranilate synthase component 1 OS=Pseudomonas aeruginosa (strain UCBPP-PA14) OX=208963 GN=phnA PE=3 SV=1	57.228	34	14	22	14	530	58.4	5.76	71.34	5.17449e+07	2.56508e+07
A0A0H2ZGT1	UPF0307 protein PA14_58060 OS=Pseudomonas aeruginosa (strain UCBPP-PA14) OX=208963 GN=PA14_58060 PE=3 SV=1	53.477	60	14	45	14	200	23.1	8.63	115.74	5.66859e+09	2.81296e+09
A0A0H2ZG04	Uncharacterized protein OS=Pseudomonas aeruginosa (strain UCBPP-PA14) OX=208963 GN=PA14_11320 PE=4 SV=1	30.434	45	7	17	7	196	21.2	6.33	65.22	6.72998e+08	3.3942e+08
A0A0H2ZGC7	Putative FAD-dependent monooxygenase OS=Pseudomonas aeruginosa (strain UCBPP-PA14) OX=208963 GN=pqsL PE=4 SV=1	17.62	16	5	8	5	401	44.3	6.33	27.16	2.26158e+07	1.14775e+07
A0A0H2ZKS2	Transcriptional regulator Dnr OS=Pseudomonas aeruginosa (strain UCBPP-PA14) OX=208963 GN=dnr PE=4 SV=1	28.099	50	8	11	8	227	25.9	6.8	36.14	47009588	23974113
A0A0H2ZEJ3	Phosphoenolpyruvate--protein phosphotransferase OS=Pseudomonas aeruginosa (strain UCBPP-PA14) OX=208963 GN=fruB PE=3 SV=1	24.369	9	6	9	6	956	101.5	5.15	31.59	3.36435e+06	1.71664e+06
A0A0H2ZF14	Valine--tRNA ligase OS=Pseudomonas aeruginosa (strain UCBPP-PA14) OX=208963 GN=valS PE=3 SV=1	7.886	3	2	2	2	950	107.7	5.59	6.87	110769	56715.6
Q02E40	Phosphomannomutase/phosphoglucomutase OS=Pseudomonas aeruginosa (strain UCBPP-PA14) OX=208963 GN=algC PE=1 SV=2	35.126	27	10	15	10	463	50.3	5.34	47.19	6.39203e+07	32753534
A0A0H2ZEV1	HTH araC/xylS-type domain-containing protein OS=Pseudomonas aeruginosa (strain UCBPP-PA14) OX=208963 GN=PA14_15650 PE=4 SV=1	8.414	10	3	3	3	318	34.3	7.14	7.7	8236659	4227584
A0A0H2ZA05	Putative binding protein component of ABC transporter OS=Pseudomonas aeruginosa (strain UCBPP-PA14) OX=208963 GN=PA14_41130 PE=4 SV=1	116.217	49	26	42	26	615	70.4	6.51	144.98	1.71578e+08	8.81417e+07
A0A0H2Z794	Phenylalanine-4-hydroxylase OS=Pseudomonas aeruginosa (strain UCBPP-PA14) OX=208963 GN=phhA PE=3 SV=1	20.178	29	5	7	5	262	30.3	5.76	23.77	3.27828e+06	1.68731e+06
Q02FT0	tRNA pseudouridine synthase B OS=Pseudomonas aeruginosa (strain UCBPP-PA14) OX=208963 GN=truB PE=3 SV=1	49.911	46	10	15	10	304	33.4	6.8	62.9	9.84546e+07	5.10766e+07
Q02I11	Chitin-binding protein CbpD OS=Pseudomonas aeruginosa (strain UCBPP-PA14) OX=208963 GN=cpbD PE=1 SV=1	14.943	14	4	5	4	389	41.9	6.86	13.83	7.31876e+06	3.80661e+06
A0A0H2ZFV9	Uncharacterized protein OS=Pseudomonas aeruginosa (strain UCBPP-PA14) OX=208963 GN=PA14_11350 PE=4 SV=1	3.074	5	1	2	1	220	24.5	4.89	5.33	2.82679e+07	14703266
A0A0H2ZL63	Glutaryl-CoA dehydrogenase OS=Pseudomonas aeruginosa (strain UCBPP-PA14) OX=208963 GN=gcdH PE=3 SV=1	49.805	34	8	15	8	393	43.3	6.2	65.57	4.95923e+07	2.58948e+07
A0A0H2ZHV4	Ribose-phosphate pyrophosphokinase OS=Pseudomonas aeruginosa (strain UCBPP-PA14) OX=208963 GN=prs PE=3 SV=1	126.318	69	17	95	17	313	34	6.55	311.49	4.74349e+09	2.47826e+09
A0A0H2ZFG1	Putative flavoprotein OS=Pseudomonas aeruginosa (strain UCBPP-PA14) OX=208963 GN=PA14_56540 PE=4 SV=1	14.344	22	3	6	3	261	29.5	5.72	24.34	1.74852e+07	9145249
A0A0H2ZAT5	Putative transcriptional regulator, AsnC family OS=Pseudomonas aeruginosa (strain UCBPP-PA14) OX=208963 GN=PA14_30770 PE=4 SV=1	22.86	48	6	9	6	145	16.4	7.85	28.87	7.1303e+07	3.72981e+07
A0A0H2ZEV8	Cysteine desulfurase OS=Pseudomonas aeruginosa (strain UCBPP-PA14) OX=208963 GN=csdA PE=3 SV=1	69.969	52	16	64	16	401	43.2	6.33	180.16	2.22138e+09	1.16383e+09
A0A0H2Z9V8	Putative universal stress protein OS=Pseudomonas aeruginosa (strain UCBPP-PA14) OX=208963 GN=uspA PE=1 SV=1	46.598	48	10	12	10	287	31.3	5.59	40.29	8.77242e+07	4.61784e+07
A0A0H2Z6Q4	Uncharacterized protein OS=Pseudomonas aeruginosa (strain UCBPP-PA14) OX=208963 GN=PA14_53840 PE=4 SV=1	4.158	15	1	1	1	75	8.5	8.03	2.57	4661968	2478247
A0A0H2ZF98	RecBCD enzyme subunit RecD OS=Pseudomonas aeruginosa (strain UCBPP-PA14) OX=208963 GN=recD PE=3 SV=1	30.583	15	8	10	8	721	79.1	6.73	33.9	2.7718e+07	1.47599e+07
A0A0H2ZGL8	Cell shape-determining protein MreB OS=Pseudomonas aeruginosa (strain UCBPP-PA14) OX=208963 GN=mreB PE=3 SV=1	42.277	40	11	16	11	345	37	5.39	55.18	8.61048e+07	4.589e+07
A0A0H2ZKX2	Ribosomal RNA small subunit methyltransferase E OS=Pseudomonas aeruginosa (strain UCBPP-PA14) OX=208963 GN=PA14_05450 PE=3 SV=1	3.355	7	1	1	1	240	26.5	7.27	2.4	2.07132e+06	1.10733e+06
A0A0H2ZBK2	Uncharacterized protein OS=Pseudomonas aeruginosa (strain UCBPP-PA14) OX=208963 GN=PA14_33190 PE=4 SV=1	1.026	1	1	1	1	724	78.9	7.46	0	5834826	3.13707e+06
A0A0H2Z9M8	Hydrogen cyanide synthase HcnB OS=Pseudomonas aeruginosa (strain UCBPP-PA14) OX=208963 GN=hcnB PE=4 SV=1	51.133	33	12	21	12	464	50.4	8	66.21	1.63854e+08	8.8181e+07
A0A0H2ZGH5	Putative amidase/protease OS=Pseudomonas aeruginosa (strain UCBPP-PA14) OX=208963 GN=PA14_56370 PE=3 SV=1	35.738	68	7	14	7	194	21	6.07	54.9	3.21959e+08	173291620
A0A0H2ZJE6	Coenzyme A biosynthesis bifunctional protein CoaBC OS=Pseudomonas aeruginosa (strain UCBPP-PA14) OX=208963 GN=coaC PE=3 SV=1	86.702	52	16	33	16	402	43.1	6.3	121.44	5.97898e+08	321979461
Q02I31	Putative pterin-4-alpha-carbinolamine dehydratase OS=Pseudomonas aeruginosa (strain UCBPP-PA14) OX=208963 GN=PA14_53000 PE=1 SV=1	42.004	75	8	107	8	118	13.3	6.4	346.59	1.60336e+10	8.67303e+09
A0A0H2ZKK7	Phosphoglycolate phosphatase OS=Pseudomonas aeruginosa (strain UCBPP-PA14) OX=208963 GN=gph PE=3 SV=1	3.839	8	1	2	1	272	29.8	5.21	7.22	487728	263976
Q02T68	50S ribosomal protein L5 OS=Pseudomonas aeruginosa (strain UCBPP-PA14) OX=208963 GN=rplE PE=3 SV=1	28.224	49	9	14	9	179	20.4	9.69	35.24	6.54607e+07	35515315
Q02F80	Adenylosuccinate synthetase OS=Pseudomonas aeruginosa (strain UCBPP-PA14) OX=208963 GN=purA PE=3 SV=1	66.472	53	16	22	16	430	46.8	6.06	72.83	7.42362e+08	4.03968e+08
A0A0H2ZBJ5	Muconate cycloisomerase I OS=Pseudomonas aeruginosa (strain UCBPP-PA14) OX=208963 GN=catB PE=3 SV=1	18.025	17	4	7	4	373	40.1	6.81	24.88	4.76762e+06	2608053
A0A0H2ZCN9	Putative anti-anti-sigma factor OS=Pseudomonas aeruginosa (strain UCBPP-PA14) OX=208963 GN=PA14_27950 PE=4 SV=1	21.942	30	4	7	4	160	17.7	5.02	24.52	88860699	4.86399e+07
A0A0H2ZFP5	MlaD domain-containing protein OS=Pseudomonas aeruginosa (strain UCBPP-PA14) OX=208963 GN=PA14_57850 PE=4 SV=1	2.021	9	1	1	1	157	16.5	5.1	2.04	138606	76028.2
A0A0H2ZJJ1	Putative acetyltransferase OS=Pseudomonas aeruginosa (strain UCBPP-PA14) OX=208963 GN=PA14_72260 PE=4 SV=1	25.762	36	6	12	6	186	21	5.2	33.85	1.99698e+08	1.09831e+08
A0A0H2ZD18	Putative pyruvate dehydrogenase E1 component, beta subunit OS=Pseudomonas aeruginosa (strain UCBPP-PA14) OX=208963 GN=pdhB PE=4 SV=1	18.808	21	5	8	5	333	36.1	5.87	25.05	1.28245e+07	7056450
A0A0H2ZD53	Putative phosphodiesterase OS=Pseudomonas aeruginosa (strain UCBPP-PA14) OX=208963 GN=ugpQ PE=4 SV=1	11.973	21	4	5	4	240	26.9	8.37	9.12	5.97814e+08	329299744
A0A0H2ZD97	Putative transcriptional regulator OS=Pseudomonas aeruginosa (strain UCBPP-PA14) OX=208963 GN=PA14_24840 PE=4 SV=1	6.162	13	2	3	2	185	21	8.24	6.14	8969193	4.99828e+06
A0A0H2Z762	Exonuc_VII_L domain-containing protein OS=Pseudomonas aeruginosa (strain UCBPP-PA14) OX=208963 GN=PA14_55080 PE=4 SV=1	6.977	9	2	2	2	401	43.3	6.54	7.08	762528	427898
Q02JU1	Protein phosphatase CheZ OS=Pseudomonas aeruginosa (strain UCBPP-PA14) OX=208963 GN=cheZ PE=3 SV=1	41.689	57	13	21	13	262	29.6	5.01	49.38	1.83921e+08	1.03734e+08
A0A0H2Z9R3	Cointegrate resolution protein T OS=Pseudomonas aeruginosa (strain UCBPP-PA14) OX=208963 GN=tnpT PE=4 SV=1	58.975	53	17	27	17	332	38	6.86	91.25	3.7827e+08	2.13388e+08
Q02FR2	Chaperone protein DnaJ OS=Pseudomonas aeruginosa (strain UCBPP-PA14) OX=208963 GN=dnaJ PE=3 SV=1	22.582	23	8	11	8	377	40.2	7.36	27.63	5.7359e+07	3.23962e+07
Q02PD3	50S ribosomal protein L32 OS=Pseudomonas aeruginosa (strain UCBPP-PA14) OX=208963 GN=rpmF PE=3 SV=1	27.997	55	4	17	4	60	6.8	9.7	61.95	1.06929e+09	6.0471e+08
A0A0H2Z6F6	Quinolone signal response protein OS=Pseudomonas aeruginosa (strain UCBPP-PA14) OX=208963 GN=pqsE PE=4 SV=1	13.395	15	3	5	3	301	34.3	5.54	16.33	4.42045e+06	2.50758e+06
A0A0H2ZDY4	Putative alkylated DNA repair protein OS=Pseudomonas aeruginosa (strain UCBPP-PA14) OX=208963 GN=alkB PE=4 SV=1	50.384	76	11	21	11	200	23.2	7.74	79.26	2.80022e+08	159226242
A0A0H2ZIN7	Carbamate kinase OS=Pseudomonas aeruginosa (strain UCBPP-PA14) OX=208963 GN=arcC PE=3 SV=1	36.398	35	10	15	10	310	33.1	5.25	44.71	6.13239e+07	3.48885e+07
Q02RC5	Ribosome-recycling factor OS=Pseudomonas aeruginosa (strain UCBPP-PA14) OX=208963 GN=frr PE=3 SV=1	11.543	23	3	3	3	185	20.5	6.11	7.71	1.65141e+06	942336
A0A0H2ZD54	3-oxoacyl-[acyl-carrier-protein] reductase OS=Pseudomonas aeruginosa (strain UCBPP-PA14) OX=208963 GN=fabG PE=3 SV=1	15.397	23	4	6	4	247	25.6	6.6	21.33	4.30478e+06	2.45816e+06
Q02H29	UDP-N-acetylmuramate--L-alanine ligase OS=Pseudomonas aeruginosa (strain UCBPP-PA14) OX=208963 GN=murC PE=3 SV=1	24.32	14	6	9	6	480	51.9	6.18	26.13	2.60378e+07	14885710
A0A0H2ZKV7	Probable cystathionine gamma-lyase OS=Pseudomonas aeruginosa (strain UCBPP-PA14) OX=208963 GN=PA14_05230 PE=3 SV=1	46.568	59	12	17	12	394	42.7	6.64	54.22	1.41837e+08	8.1116e+07
A0A0H2ZHR6	RNA polymerase-binding transcription factor DksA OS=Pseudomonas aeruginosa (strain UCBPP-PA14) OX=208963 GN=dksA PE=3 SV=1	16.648	32	4	6	4	148	17.3	5.11	18.8	1.01858e+07	5.82931e+06
Q02T64	50S ribosomal protein L18 OS=Pseudomonas aeruginosa (strain UCBPP-PA14) OX=208963 GN=rplR PE=3 SV=1	15.23	30	4	6	4	116	12.7	10.23	15.94	5.66504e+07	32568080
A0A0H2ZL74	Zn_protease domain-containing protein OS=Pseudomonas aeruginosa (strain UCBPP-PA14) OX=208963 GN=PA14_05970 PE=4 SV=1	14.817	25	4	6	4	174	19.4	10.26	18.1	24941321	1.43424e+07
A0A0H2Z9M5	Major porin and structural outer membrane porin OprF OS=Pseudomonas aeruginosa (strain UCBPP-PA14) OX=208963 GN=oprF PE=4 SV=1	30.887	25	7	17	7	350	37.6	5.14	51.95	9.39755e+07	5.41131e+07
A0A0H2ZE12	Pyruvate dehydrogenase E1 component subunit alpha OS=Pseudomonas aeruginosa (strain UCBPP-PA14) OX=208963 GN=pdhA PE=4 SV=1	16.764	17	5	8	5	365	40.3	5.41	23.28	1.00506e+07	5795836
A0A0H2ZEJ1	PhoH family protein OS=Pseudomonas aeruginosa (strain UCBPP-PA14) OX=208963 GN=PA14_12330 PE=3 SV=1	68.493	65	17	61	17	340	38.4	7.15	210.07	1.85916e+09	1.07709e+09
A0A0H2ZFE1	Putative universal stress protein OS=Pseudomonas aeruginosa (strain UCBPP-PA14) OX=208963 GN=PA14_56220 PE=4 SV=1	91.91	82	18	62	18	304	34.4	6.07	196.55	1.92046e+09	1.11397e+09
A0A0H2ZHJ6	Putative epimerase OS=Pseudomonas aeruginosa (strain UCBPP-PA14) OX=208963 GN=PA14_61280 PE=4 SV=1	18.924	16	4	7	4	341	37.2	7.62	22.32	8.49385e+06	4.93723e+06
Q02EV1	Phosphoribosyl-AMP cyclohydrolase OS=Pseudomonas aeruginosa (strain UCBPP-PA14) OX=208963 GN=hisI PE=3 SV=1	50.293	95	14	40	14	134	15.4	6.07	111.28	2.04632e+09	1.19466e+09
Q02FV3	tRNA/tmRNA (uracil-C(5))-methyltransferase OS=Pseudomonas aeruginosa (strain UCBPP-PA14) OX=208963 GN=trmA PE=3 SV=1	34.358	33	9	12	9	363	41.3	6.95	42.11	3.08417e+07	1.80057e+07
A0A0H2ZL51	Regulatory protein NirQ OS=Pseudomonas aeruginosa (strain UCBPP-PA14) OX=208963 GN=nirQ PE=3 SV=1	56.088	57	14	22	14	260	28.9	5.64	74.4	5.47041e+07	3.2067e+07
A0A0H2ZDS9	Uncharacterized protein OS=Pseudomonas aeruginosa (strain UCBPP-PA14) OX=208963 GN=PA14_20880 PE=4 SV=1	6.69	24	2	2	2	96	10.8	7.78	4.51	7.40091e+06	4339160
Q02FT2	Polyribonucleotide nucleotidyltransferase OS=Pseudomonas aeruginosa (strain UCBPP-PA14) OX=208963 GN=pnp PE=3 SV=1	39.063	16	10	15	10	701	75.4	5.19	45.08	2.50576e+07	1.47046e+07
Q02IG9	Quinolinate synthase OS=Pseudomonas aeruginosa (strain UCBPP-PA14) OX=208963 GN=nadA PE=3 SV=1	15.449	15	4	5	4	352	38.4	5.64	16.73	4.35918e+06	2.56146e+06
A0A0H2ZGH3	Ribosomal RNA small subunit methyltransferase I OS=Pseudomonas aeruginosa (strain UCBPP-PA14) OX=208963 GN=rsmI PE=3 SV=1	57.072	64	14	25	14	282	30.6	6.24	88.03	2.25885e+08	1.33392e+08
A0A0H2ZJ90	Putative uroporphyrin-III C-methyltransferase OS=Pseudomonas aeruginosa (strain UCBPP-PA14) OX=208963 GN=hemX PE=4 SV=1	10.506	10	3	3	3	376	40.8	5.1	8.99	6.91965e+06	4086756
A0A0H2Z6A5	Phosphoribosylglycinamide formyltransferase OS=Pseudomonas aeruginosa (strain UCBPP-PA14) OX=208963 GN=purN PE=3 SV=1	32.255	51	10	16	10	222	24.7	7.43	42.83	4.4446e+08	2.6259e+08
A0A0H2ZER9	Putative fimbrial subunit CupB1 OS=Pseudomonas aeruginosa (strain UCBPP-PA14) OX=208963 GN=cupB1 PE=4 SV=1	1.312	6	1	1	1	189	19.7	8.41	2.76	1.40727e+06	834225
Q02FE6	Oxaloacetate decarboxylase OS=Pseudomonas aeruginosa (strain UCBPP-PA14) OX=208963 GN=PA14_64440 PE=3 SV=1	41.874	49	9	15	9	287	31.3	5.64	54.1	3.11811e+07	1.86055e+07
A0A0H2ZJC3	Putative Glycine/D-amino acid oxidase OS=Pseudomonas aeruginosa (strain UCBPP-PA14) OX=208963 GN=PA14_70100 PE=4 SV=1	8.566	6	2	3	2	439	47.6	7.34	12.96	1.13588e+06	677938
A0A0H2ZI15	Two-component response regulator CbrB OS=Pseudomonas aeruginosa (strain UCBPP-PA14) OX=208963 GN=cbrB PE=4 SV=1	75.681	46	18	33	17	478	52.2	5.76	111.99	6.3496e+08	3.79227e+08
A0A0H2ZEV9	Mercuric resistance operon regulatory protein OS=Pseudomonas aeruginosa (strain UCBPP-PA14) OX=208963 GN=merR PE=4 SV=1	32.237	58	6	11	6	144	15.8	6.77	37.17	9.52187e+07	5.69702e+07
A0A0H2ZFB3	Putative nucleoid-associated protein OS=Pseudomonas aeruginosa (strain UCBPP-PA14) OX=208963 GN=PA14_14220 PE=3 SV=1	23.641	21	5	7	5	334	37.9	5.41	27.72	1.58177e+07	9.53262e+06
Q02EP8	tRNA sulfurtransferase OS=Pseudomonas aeruginosa (strain UCBPP-PA14) OX=208963 GN=thiI PE=3 SV=1	28.336	21	8	10	8	484	54.9	6.68	31.72	7.36296e+06	4.44671e+06
A0A0H2ZAU0	2-oxoisovalerate dehydrogenase subunit alpha OS=Pseudomonas aeruginosa (strain UCBPP-PA14) OX=208963 GN=bkdA1 PE=3 SV=1	137.873	90	25	86	25	410	45.2	6.04	306.37	4.36025e+09	2.6381e+09
A0A0H2ZC02	Putative glutathione S-transferase OS=Pseudomonas aeruginosa (strain UCBPP-PA14) OX=208963 GN=yqjG PE=4 SV=1	60.358	53	14	25	14	324	37.4	6.67	85.25	461214992	2.79911e+08
A0A0H2ZEU1	RNA polymerase sigma factor RpoS OS=Pseudomonas aeruginosa (strain UCBPP-PA14) OX=208963 GN=rpoS PE=3 SV=1	46.12	46	13	29	12	334	38.2	5.39	89.54	4.09778e+08	2.48943e+08
A0A0H2ZEQ6	Putative outer membrane protein OmpH OS=Pseudomonas aeruginosa (strain UCBPP-PA14) OX=208963 GN=ompH PE=3 SV=1	10.583	20	3	4	3	168	19.1	9.38	12.39	17359526	1.05648e+07
Q02UU0	Alkyl hydroperoxide reductase C OS=Pseudomonas aeruginosa (strain UCBPP-PA14) OX=208963 GN=ahpC PE=1 SV=1	57.347	84	13	36	13	187	20.5	6.33	110.18	3.59156e+09	2.18728e+09
A0A0H2ZGT0	3-deoxy-D-manno-octulosonate 8-phosphate phosphatase KdsC OS=Pseudomonas aeruginosa (strain UCBPP-PA14) OX=208963 GN=PA14_57900 PE=3 SV=1	22.137	36	6	8	6	179	19.4	6.11	22.61	53823221	32960380
A0A0H2Z776	7-carboxy-7-deazaguanine synthase OS=Pseudomonas aeruginosa (strain UCBPP-PA14) OX=208963 GN=queE PE=3 SV=1	35.537	42	10	16	10	264	29.5	6.99	46.21	6.42018e+07	3.93437e+07
A0A0H2ZI43	Biotin carboxylase OS=Pseudomonas aeruginosa (strain UCBPP-PA14) OX=208963 GN=accC PE=4 SV=1	72.511	49	18	36	17	449	48.9	6.33	118.13	723636629	4.44223e+08
A0A0H2ZKE0	Siroheme decarboxylase OS=Pseudomonas aeruginosa (strain UCBPP-PA14) OX=208963 GN=nirG PE=3 SV=1	19.233	39	5	6	5	147	16.5	4.83	22.08	4.99458e+07	30673360
A0A0H2ZFQ2	Probable choline transporter OS=Pseudomonas aeruginosa (strain UCBPP-PA14) OX=208963 GN=PA14_12990 PE=3 SV=1	4.77	3	1	2	1	653	72.1	7.53	6.38	408775	251340
A0A0H2ZDQ3	Uncharacterized protein OS=Pseudomonas aeruginosa (strain UCBPP-PA14) OX=208963 GN=PA14_16680 PE=4 SV=1	58.174	89	9	94	9	114	12.9	6	299.26	8.23436e+09	5.07711e+09
Q02KR1	Phosphoenolpyruvate synthase OS=Pseudomonas aeruginosa (strain UCBPP-PA14) OX=208963 GN=ppsA PE=1 SV=1	34.062	16	10	14	10	791	85.8	5.16	42.62	8.41485e+06	5.21718e+06
A0A0H2ZK37	Putative transcriptional regulator, TetR family OS=Pseudomonas aeruginosa (strain UCBPP-PA14) OX=208963 GN=PA14_03010 PE=4 SV=1	30.906	44	8	13	8	222	25.3	9.13	33.53	61571365	3.81753e+07
Q02DF6	Bifunctional protein GlmU OS=Pseudomonas aeruginosa (strain UCBPP-PA14) OX=208963 GN=glmU PE=3 SV=1	16.668	12	4	4	4	454	48.8	6.18	14.12	2.84101e+06	1.7726e+06
A0A0H2ZIG5	Poly(3-hydroxyalkanoic acid) synthase 1 OS=Pseudomonas aeruginosa (strain UCBPP-PA14) OX=208963 GN=phaC1 PE=4 SV=1	33.8	23	9	16	9	559	62.5	8	53.5	6.08856e+06	3.80379e+06
A0A0H2ZCL9	Putative oxidoreductase OS=Pseudomonas aeruginosa (strain UCBPP-PA14) OX=208963 GN=ordL PE=4 SV=1	17.631	18	6	8	6	427	46.7	7.25	21.34	1.32554e+07	8.29038e+06
A0A0H2Z7B0	L-aspartate oxidase OS=Pseudomonas aeruginosa (strain UCBPP-PA14) OX=208963 GN=nadB PE=3 SV=1	105.19	46	20	45	20	538	60	6.29	158.28	1.11065e+09	6.9738e+08
A0A0H2Z7L6	Acetylornithine aminotransferase OS=Pseudomonas aeruginosa (strain UCBPP-PA14) OX=208963 GN=aruC PE=3 SV=1	82.161	71	19	30	19	406	43.7	6.21	111.68	7.10068e+08	4.46084e+08
A0A0H2ZGA5	Putative transcriptional regulator OS=Pseudomonas aeruginosa (strain UCBPP-PA14) OX=208963 GN=PA14_09960 PE=4 SV=1	6.5	15	1	2	1	142	15.6	6.79	13.62	19836836	12490672
Q02R99	2-C-methyl-D-erythritol 2,4-cyclodiphosphate synthase OS=Pseudomonas aeruginosa (strain UCBPP-PA14) OX=208963 GN=ispF PE=3 SV=1	18.921	34	4	5	4	157	16.6	7.08	19.65	408610	258159
A0A0H2ZFU6	Putative sulfite or nitrite reductas OS=Pseudomonas aeruginosa (strain UCBPP-PA14) OX=208963 GN=cysI PE=4 SV=1	68.447	49	21	31	21	557	62.1	6.37	88.25	119509096	75593181
A0A0H2ZHQ2	Ornithine carbamoyltransferase OS=Pseudomonas aeruginosa (strain UCBPP-PA14) OX=208963 GN=arcB PE=3 SV=1	35.939	34	10	14	10	336	38.1	6.48	47.23	3.43367e+07	2.18263e+07
Q02H28	UDP-N-acetylglucosamine--N-acetylmuramyl-(pentapeptide) pyrophosphoryl-undecaprenol N-acetylglucosamine transferase OS=Pseudomonas aeruginosa (strain UCBPP-PA14) OX=208963 GN=murG PE=3 SV=1	14.573	17	4	7	4	357	37.8	9.51	22.83	4.82466e+06	3.08333e+06
A0A0H2ZIE8	Poly(3-hydroxyalkanoic acid) synthase 2 OS=Pseudomonas aeruginosa (strain UCBPP-PA14) OX=208963 GN=phaC2 PE=4 SV=1	30.267	25	9	12	9	560	62.7	7.71	34.46	3.48059e+06	2.22511e+06
Q02PU7	Glutamate--tRNA ligase OS=Pseudomonas aeruginosa (strain UCBPP-PA14) OX=208963 GN=gltX PE=3 SV=1	143.381	69	31	80	31	494	56.7	6.7	253.63	3.45573e+09	2.21781e+09
A0A0H2Z9P5	ATP-dependent Clp protease proteolytic subunit OS=Pseudomonas aeruginosa (strain UCBPP-PA14) OX=208963 GN=clpP PE=3 SV=1	14.847	26	4	5	4	213	23.5	6.42	18.05	1.13756e+07	7.31658e+06
A0A0H2ZJU5	Putative glutamine synthetase OS=Pseudomonas aeruginosa (strain UCBPP-PA14) OX=208963 GN=PA14_72690 PE=3 SV=1	26.658	24	7	11	7	443	47.8	5.99	30.36	1.61193e+07	1.03992e+07
Q02FR0	Protein GrpE OS=Pseudomonas aeruginosa (strain UCBPP-PA14) OX=208963 GN=grpE PE=3 SV=1	30.608	60	7	9	7	186	20.7	4.58	34.14	2.1371e+07	1.38149e+07
Q02RB1	Acetyl-coenzyme A carboxylase carboxyl transferase subunit alpha OS=Pseudomonas aeruginosa (strain UCBPP-PA14) OX=208963 GN=accA PE=3 SV=1	50.438	46	10	18	10	316	34.9	5.48	69.31	83096024	5.37333e+07
A0A0H2Z6K8	Probable enoyl-CoA hydratase/isomerase OS=Pseudomonas aeruginosa (strain UCBPP-PA14) OX=208963 GN=PA14_54640 PE=3 SV=1	133.397	80	31	206	31	272	29.9	6.42	592.41	2.46321e+10	1.61029e+10
A0A0H2ZGV5	DUF2470 domain-containing protein OS=Pseudomonas aeruginosa (strain UCBPP-PA14) OX=208963 GN=PA14_57040 PE=4 SV=1	71.669	83	14	81	14	244	27	6.39	243.98	2.14209e+09	1.40096e+09
A0A0H2ZLC5	Putative c-type cytochrome OS=Pseudomonas aeruginosa (strain UCBPP-PA14) OX=208963 GN=nirN PE=4 SV=1	44.728	32	13	20	13	493	53.9	7.75	54.91	3.87258e+07	25354093
Q02PK7	Deoxyguanosinetriphosphate triphosphohydrolase-like protein OS=Pseudomonas aeruginosa (strain UCBPP-PA14) OX=208963 GN=PA14_24730 PE=3 SV=1	98.257	57	22	52	22	443	50.1	6.52	141.84	1.53589e+09	1.00606e+09
A0A0H2Z710	PALP domain-containing protein OS=Pseudomonas aeruginosa (strain UCBPP-PA14) OX=208963 GN=PA14_53260 PE=4 SV=1	74.629	67	16	67	16	320	34	6.68	187.5	1.50969e+09	9.9444e+08
A0A0H2ZJS2	Diguanylate cyclase DgcP OS=Pseudomonas aeruginosa (strain UCBPP-PA14) OX=208963 GN=dgcP PE=1 SV=1	15.722	12	5	6	5	671	73.9	5	19.05	8356186	5.51014e+06
Q02RX7	Queuine tRNA-ribosyltransferase OS=Pseudomonas aeruginosa (strain UCBPP-PA14) OX=208963 GN=tgt PE=3 SV=1	17.248	15	4	6	4	372	41.2	6.89	18.59	4513515	2.98077e+06
A0A0H2ZK36	Tryptophan synthase beta chain OS=Pseudomonas aeruginosa (strain UCBPP-PA14) OX=208963 GN=trpB PE=3 SV=1	49.718	38	10	20	10	402	43.7	6.39	75.31	6.87015e+07	4.55216e+07
Q02E41	Deoxyuridine 5'-triphosphate nucleotidohydrolase OS=Pseudomonas aeruginosa (strain UCBPP-PA14) OX=208963 GN=dut PE=3 SV=1	32.707	93	8	18	8	151	16	5.67	67.86	5.98731e+08	3.98745e+08
A0A0H2ZIN4	dTDP-glucose 4,6-dehydratase OS=Pseudomonas aeruginosa (strain UCBPP-PA14) OX=208963 GN=rmlB PE=3 SV=1	31.958	31	7	14	7	352	39.5	6	49.53	79947992	5.36902e+07
A0A0H2ZJR9	Two-component response regulator AlgB OS=Pseudomonas aeruginosa (strain UCBPP-PA14) OX=208963 GN=algB PE=4 SV=1	10.423	10	3	3	3	449	49.3	5.6	8.89	2.8124e+06	1.88982e+06
A0A0H2ZEB3	Dihydrolipoamide acetyltransferase component of pyruvate dehydrogenase complex OS=Pseudomonas aeruginosa (strain UCBPP-PA14) OX=208963 GN=PA14_19920 PE=3 SV=1	2.248	2	1	2	1	370	39.5	5.73	4.04	716090	482698
A0A0H2ZGM6	DUF190 domain-containing protein OS=Pseudomonas aeruginosa (strain UCBPP-PA14) OX=208963 GN=PA14_56970 PE=3 SV=1	9.063	29	2	3	2	109	12.2	5.39	12.88	3.92539e+06	2.66541e+06
A0A0H2ZI23	Transcription termination/antitermination protein NusA OS=Pseudomonas aeruginosa (strain UCBPP-PA14) OX=208963 GN=nusA PE=3 SV=1	22.595	16	7	9	7	493	54.6	4.64	23.97	5.33132e+06	3.63115e+06
A0A0H2Z6N1	Bifunctional protein PutA OS=Pseudomonas aeruginosa (strain UCBPP-PA14) OX=208963 GN=putA PE=3 SV=1	9.483	3	2	3	2	1060	115.6	6.15	10.8	1.86472e+06	1.27229e+06
A0A0H2Z9I7	Putative transglutaminase-like domain protein OS=Pseudomonas aeruginosa (strain UCBPP-PA14) OX=208963 GN=PA14_42140 PE=4 SV=1	12.206	19	5	6	5	266	30.1	6.68	13.72	575799	394949
A0A0H2ZAY1	N-acetyltransferase domain-containing protein OS=Pseudomonas aeruginosa (strain UCBPP-PA14) OX=208963 GN=PA14_35760 PE=4 SV=1	14.44	28	4	9	4	154	17.6	5.6	23.27	4184804	2.88146e+06
A0A0H2ZGD4	Single-stranded DNA-binding protein OS=Pseudomonas aeruginosa (strain UCBPP-PA14) OX=208963 GN=ssb PE=3 SV=1	11.973	25	4	5	4	165	18.5	5.66	13.47	4.70244e+07	3.24407e+07
Q02S69	Peptide chain release factor 3 OS=Pseudomonas aeruginosa (strain UCBPP-PA14) OX=208963 GN=prfC PE=3 SV=1	98.79	43	21	38	21	527	59.8	5.9	136.86	3.0036e+08	2.0852e+08
A0A0H2ZGR3	Putative hydrolase OS=Pseudomonas aeruginosa (strain UCBPP-PA14) OX=208963 GN=PA14_57680 PE=4 SV=1	4.973	13	2	3	2	209	22.3	5.97	6.77	3.85288e+06	2.69362e+06
A0A0H2ZKT2	Glutamine synthetase OS=Pseudomonas aeruginosa (strain UCBPP-PA14) OX=208963 GN=spuB PE=3 SV=1	20.636	14	5	7	5	452	50.9	5.36	23.41	8.86012e+06	6196211
A0A0H2ZEV0	Homoprotocatechuate 2,3-dioxygenase OS=Pseudomonas aeruginosa (strain UCBPP-PA14) OX=208963 GN=hpcB PE=4 SV=1	4.538	5	1	1	1	307	33.3	6.14	4.98	8466022	5937621
A0A0H2ZAI3	Putative hydrolase OS=Pseudomonas aeruginosa (strain UCBPP-PA14) OX=208963 GN=PA14_37770 PE=4 SV=1	23.574	41	6	9	6	222	24.2	7.18	31.76	2.75061e+07	1.93366e+07
A0A0H2ZEI5	DNA polymerase III subunit alpha OS=Pseudomonas aeruginosa (strain UCBPP-PA14) OX=208963 GN=dnaE PE=4 SV=1	18.126	6	8	11	8	1173	130.8	5.43	25.61	10763540	7.61793e+06
A0A0H2ZDI4	Zinc metalloprotease OS=Pseudomonas aeruginosa (strain UCBPP-PA14) OX=208963 GN=yaeL PE=3 SV=1	2.586	2	1	1	1	450	48.5	6.9	2.04	120612	85684.8
A0A0H2ZJK1	GlmR transcriptional regulator OS=Pseudomonas aeruginosa (strain UCBPP-PA14) OX=208963 GN=glmR PE=4 SV=1	23.235	19	5	9	5	257	28.1	6.02	27.21	1.45895e+08	1.03769e+08
A0A0H2ZJM2	Alcohol dehydrogenase, zinc-containing OS=Pseudomonas aeruginosa (strain UCBPP-PA14) OX=208963 GN=adhA PE=3 SV=1	45.198	35	10	18	10	342	35.9	5.91	67.19	3.5998e+07	2.56616e+07
A0A0H2ZBX0	Putative transcriptional regulator, AraC family OS=Pseudomonas aeruginosa (strain UCBPP-PA14) OX=208963 GN=PA14_31480 PE=4 SV=1	6.01	7	2	3	2	361	40.6	9.63	10.07	333695	237973
A0A0H2Z7A9	Acetyl-coenzyme A synthetase OS=Pseudomonas aeruginosa (strain UCBPP-PA14) OX=208963 GN=acsA PE=3 SV=1	15.883	9	4	6	4	651	71.7	6.35	20.32	2.38422e+07	1.70767e+07
A0A0H2Z6R7	Probable enoyl-CoA hydratase/isomerase OS=Pseudomonas aeruginosa (strain UCBPP-PA14) OX=208963 GN=PA14_54660 PE=4 SV=1	32.709	34	10	14	10	367	40.6	5.47	41.87	1.76622e+07	1.27866e+07
A0A0H2ZCS5	Putative transcriptional regulator OS=Pseudomonas aeruginosa (strain UCBPP-PA14) OX=208963 GN=PA14_26140 PE=4 SV=1	7.93	19	4	4	4	196	21.7	6.1	7.26	5.65383e+06	4.09862e+06
A0A0H2ZK67	ATP-dependent RNA helicase RhlE OS=Pseudomonas aeruginosa (strain UCBPP-PA14) OX=208963 GN=rhlE PE=3 SV=1	80.673	41	21	34	21	639	70.1	9.98	112.89	5.29963e+08	3.84692e+08
A0A0H2ZHX1	Putative methyltransferase OS=Pseudomonas aeruginosa (strain UCBPP-PA14) OX=208963 GN=PA14_63470 PE=4 SV=1	18.816	28	3	4	3	205	22.7	6.16	22.98	6097798	4.42823e+06
A0A0H2ZKF2	PPK2 domain-containing protein OS=Pseudomonas aeruginosa (strain UCBPP-PA14) OX=208963 GN=PA14_01730 PE=3 SV=1	143.912	70	27	188	27	298	34.4	8.35	607	8.3379e+09	6.05892e+09
Q02PH1	LexA repressor OS=Pseudomonas aeruginosa (strain UCBPP-PA14) OX=208963 GN=lexA PE=3 SV=1	10.385	19	3	4	3	204	22.5	6.57	13.38	9134713	6.67451e+06
A0A0H2Z7B5	Arginine/ornithine succinyltransferase AII subunit OS=Pseudomonas aeruginosa (strain UCBPP-PA14) OX=208963 GN=aruG PE=4 SV=1	20.764	20	6	10	6	340	37.2	6.55	29.29	2.26334e+07	1.66386e+07
Q02L47	Phenazine biosynthesis protein PhzB 2 OS=Pseudomonas aeruginosa (strain UCBPP-PA14) OX=208963 GN=phzB2 PE=1 SV=1	53.399	80	10	19	5	162	19	6.29	70.68	3.78552e+08	2.78866e+08
Q02KH1	Chorismate synthase OS=Pseudomonas aeruginosa (strain UCBPP-PA14) OX=208963 GN=aroC PE=3 SV=1	63.463	59	12	26	12	363	39	6.64	93.84	2.63664e+08	1.94308e+08
Q02I76	Ribosomal protein S12 methylthiotransferase RimO OS=Pseudomonas aeruginosa (strain UCBPP-PA14) OX=208963 GN=rimO PE=3 SV=1	17.562	18	5	6	5	440	49	4.98	17.75	8.60077e+06	6.40413e+06
A0A0H2Z9Z5	Putative transcriptional regulator OS=Pseudomonas aeruginosa (strain UCBPP-PA14) OX=208963 GN=PA14_40790 PE=4 SV=1	23.632	38	5	8	5	193	21.3	6.95	30.41	8.88715e+07	6.62077e+07
Q02ER6	Urocanate hydratase OS=Pseudomonas aeruginosa (strain UCBPP-PA14) OX=208963 GN=hutU PE=3 SV=1	33.608	21	9	10	9	559	61.1	6.38	34.83	6.59218e+08	492588135
Q02V73	Glycine--tRNA ligase beta subunit OS=Pseudomonas aeruginosa (strain UCBPP-PA14) OX=208963 GN=glyS PE=3 SV=1	2.646	1	1	2	1	684	73.9	5.21	5.62	2.81402e+06	2.10477e+06
A0A0H2ZLJ1	Heme d1 biosynthesis protein NirJ OS=Pseudomonas aeruginosa (strain UCBPP-PA14) OX=208963 GN=nirJ PE=4 SV=1	17.491	15	5	7	5	387	43.9	7.14	17.77	8425924	6.32083e+06
A0A0H2ZFS7	Transcriptional regulator AmpR OS=Pseudomonas aeruginosa (strain UCBPP-PA14) OX=208963 GN=ampR PE=3 SV=1	19.405	24	7	11	7	296	32.6	7.62	25.47	144553327	1.08568e+08
A0A0H2Z7X5	Uncharacterized protein OS=Pseudomonas aeruginosa (strain UCBPP-PA14) OX=208963 GN=PA14_48710 PE=4 SV=1	5.011	8	1	2	1	157	17.7	4.75	7.85	1.49909e+06	1.12677e+06
A0A0H2ZHL4	Riboflavin biosynthesis protein OS=Pseudomonas aeruginosa (strain UCBPP-PA14) OX=208963 GN=ribF PE=3 SV=1	25.492	30	8	16	8	312	34.3	8.87	46.09	2.50585e+07	1.88406e+07
A0A0H2ZIZ0	Putative beta-ketoacyl synthase OS=Pseudomonas aeruginosa (strain UCBPP-PA14) OX=208963 GN=PA14_68360 PE=3 SV=1	2.028	1	1	2	1	634	68.8	6.3	1.61	189820	142723
Q02I59	N-succinylarginine dihydrolase OS=Pseudomonas aeruginosa (strain UCBPP-PA14) OX=208963 GN=astB PE=3 SV=1	39.235	29	10	12	10	448	48.9	6.21	40.31	1.98455e+07	1.4933e+07
A0A0H2ZIL5	Oxidoreductase Rmd OS=Pseudomonas aeruginosa (strain UCBPP-PA14) OX=208963 GN=rmd PE=4 SV=1	47.017	62	12	24	12	304	33.9	6.7	76.91	2.69641e+08	2.03204e+08
A0A0H2ZLA8	Adenosylmethionine-8-amino-7-oxononanoate aminotransferase OS=Pseudomonas aeruginosa (strain UCBPP-PA14) OX=208963 GN=bioA PE=3 SV=1	91.029	67	21	41	20	467	52.5	6.32	132.75	4.86492e+08	3.66805e+08
A0A0H2Z616	Glutathione peroxidase OS=Pseudomonas aeruginosa (strain UCBPP-PA14) OX=208963 GN=btuE PE=3 SV=1	6.814	14	2	5	2	160	17.2	5.25	11.11	16107574	12171701
Q02U31	tRNA (guanine-N(7)-)-methyltransferase OS=Pseudomonas aeruginosa (strain UCBPP-PA14) OX=208963 GN=trmB PE=3 SV=2	32.544	35	8	12	8	244	27.5	7.06	36.21	5.6529e+08	4.32623e+08
A0A0H2ZI34	Ribonuclease R OS=Pseudomonas aeruginosa (strain UCBPP-PA14) OX=208963 GN=rnr PE=3 SV=1	42.869	18	13	15	13	907	100.4	9.01	42.36	1.35433e+07	1.04291e+07
A0A0H2ZIU8	Glyoxalase OS=Pseudomonas aeruginosa (strain UCBPP-PA14) OX=208963 GN=elbB PE=3 SV=1	34.44	54	6	8	6	222	23.4	5.1	36.88	1.08137e+07	8.34731e+06
Q02GZ2	ATP phosphoribosyltransferase OS=Pseudomonas aeruginosa (strain UCBPP-PA14) OX=208963 GN=hisG PE=3 SV=1	61.791	73	12	29	12	211	22.8	8.92	95.19	8.72392e+08	6.8618e+08
A0A0H2ZBX7	Molybdenum cofactor biosynthesis protein B OS=Pseudomonas aeruginosa (strain UCBPP-PA14) OX=208963 GN=moaB2 PE=3 SV=1	54.198	77	10	26	10	179	19.2	5.83	87.61	3.75391e+08	2.96221e+08
A0A0H2ZEX4	Probable two-component response regulator OS=Pseudomonas aeruginosa (strain UCBPP-PA14) OX=208963 GN=wspR PE=4 SV=1	20.018	23	6	8	6	347	37.9	5.71	25.88	1.75392e+06	1.38868e+06
A0A0H2ZD96	Glutaredoxin OS=Pseudomonas aeruginosa (strain UCBPP-PA14) OX=208963 GN=ydhD PE=3 SV=1	26.356	61	6	13	6	108	11.8	4.88	34.81	3.88792e+08	309009546
A0A0H2ZLL0	4-hydroxythreonine-4-phosphate dehydrogenase OS=Pseudomonas aeruginosa (strain UCBPP-PA14) OX=208963 GN=pdxA PE=3 SV=1	70.589	67	15	23	15	328	34.9	6.76	86.82	4.14035e+07	3.31932e+07
Q02F72	DNA mismatch repair protein MutL OS=Pseudomonas aeruginosa (strain UCBPP-PA14) OX=208963 GN=mutL PE=3 SV=1	33.795	18	11	17	11	633	69.7	6.55	44.73	2.1176e+08	1.70138e+08
A0A0H2Z840	Bifunctional adenosylcobalamin biosynthesis protein OS=Pseudomonas aeruginosa (strain UCBPP-PA14) OX=208963 GN=cobP PE=3 SV=1	5.459	9	1	1	1	173	18.9	5.64	4.27	806572	649180
A0A0H2ZDJ2	Putative oxidoreductase, short-chain dehydrogenase/reductase family OS=Pseudomonas aeruginosa (strain UCBPP-PA14) OX=208963 GN=yciK PE=4 SV=1	3.493	6	1	3	1	246	26.3	5.21	3.35	1.23415e+06	1.00289e+06
A0A0H2Z6V6	Probable oxidoreductase OS=Pseudomonas aeruginosa (strain UCBPP-PA14) OX=208963 GN=PA14_53230 PE=4 SV=1	24.573	46	7	10	7	207	23.4	8.21	31.05	9.80524e+06	7.98635e+06
Q02TY0	Adenosylhomocysteinase OS=Pseudomonas aeruginosa (strain UCBPP-PA14) OX=208963 GN=ahcY PE=3 SV=1	14.676	15	5	8	5	469	51.4	5.97	22.01	2.99982e+06	2.44895e+06
A0A0H2Z7G5	Peptidyl-prolyl cis-trans isomerase OS=Pseudomonas aeruginosa (strain UCBPP-PA14) OX=208963 GN=slyD PE=3 SV=1	28.93	47	4	93	4	161	17	4.61	349.88	6.54076e+07	5.34394e+07
A0A0H2ZGI7	Multifunctional fusion protein OS=Pseudomonas aeruginosa (strain UCBPP-PA14) OX=208963 GN=cysN PE=3 SV=1	60.307	32	16	25	16	633	69.2	5.85	77.76	53244870	4.35654e+07
Q02ND1	NADH-quinone oxidoreductase subunit C/D OS=Pseudomonas aeruginosa (strain UCBPP-PA14) OX=208963 GN=nuoC PE=3 SV=1	113.387	55	26	43	26	593	68.3	6.7	135.71	5.22273e+08	4.28893e+08
Q02SH1	Ribosomal RNA large subunit methyltransferase H OS=Pseudomonas aeruginosa (strain UCBPP-PA14) OX=208963 GN=rlmH PE=3 SV=1	9.006	22	3	3	3	155	17.8	8.87	8.64	25661774	2.11483e+07
A0A0H2ZA78	Peptidyl-prolyl cis-trans isomerase C1 OS=Pseudomonas aeruginosa (strain UCBPP-PA14) OX=208963 GN=ppiC1 PE=4 SV=1	5.012	14	1	2	1	92	10.2	9.83	6.85	255595	210766
A0A0H2ZC83	Phosphatase NudJ OS=Pseudomonas aeruginosa (strain UCBPP-PA14) OX=208963 GN=mutT PE=3 SV=1	36.727	58	10	30	10	156	17.5	5.5	85.21	2.04594e+09	1.69498e+09
A0A0H2ZDK8	Glyceraldehyde-3-phosphate dehydrogenase OS=Pseudomonas aeruginosa (strain UCBPP-PA14) OX=208963 GN=gapA PE=3 SV=1	27.794	29	8	8	8	334	36.2	6.71	21.77	13641592	11355941
A0A0H2ZJB6	Uncharacterized protein OS=Pseudomonas aeruginosa (strain UCBPP-PA14) OX=208963 GN=PA14_69700 PE=4 SV=1	17.477	42	5	7	5	233	25.8	5.73	22.74	4.31259e+07	3.59699e+07
Q02RC6	Uridylate kinase OS=Pseudomonas aeruginosa (strain UCBPP-PA14) OX=208963 GN=pyrH PE=3 SV=1	17.263	20	4	7	4	245	26.3	5.71	26.4	5.43421e+07	4.54977e+07
A0A0H2ZDM7	Phosphate-specific outer membrane porin OprP OS=Pseudomonas aeruginosa (strain UCBPP-PA14) OX=208963 GN=oprP PE=4 SV=1	1.547	6	1	1	1	440	48.2	5.59	0	137621680	116436424
Q02NP1	Threonine--tRNA ligase OS=Pseudomonas aeruginosa (strain UCBPP-PA14) OX=208963 GN=thrS PE=3 SV=1	42.659	19	10	13	10	640	73	6.39	41.51	1.41621e+07	1.19963e+07
Q02SE5	Glutamate-1-semialdehyde 2,1-aminomutase OS=Pseudomonas aeruginosa (strain UCBPP-PA14) OX=208963 GN=hemL PE=3 SV=1	68.96	41	12	27	12	427	45.4	5.9	91.29	3.24791e+08	2.75837e+08
A0A0H2ZB32	Dihydrolipoyl dehydrogenase OS=Pseudomonas aeruginosa (strain UCBPP-PA14) OX=208963 GN=lpdV PE=3 SV=1	68.111	42	14	20	14	464	48.5	6.61	79.82	5.92926e+07	5.03599e+07
A0A0H2ZDK2	Putative ribosomal-protein-serine acetyltransferase OS=Pseudomonas aeruginosa (strain UCBPP-PA14) OX=208963 GN=PA14_21980 PE=4 SV=1	10.02	25	3	3	3	183	20.7	7.9	10.16	1.19091e+07	10116908
A0A0H2ZE28	Condensation domain-containing protein OS=Pseudomonas aeruginosa (strain UCBPP-PA14) OX=208963 GN=PA14_21000 PE=4 SV=1	29.356	17	6	10	6	442	49.1	6.16	33.81	8.77287e+06	7.45815e+06
A0A0H2Z9D2	Aerotaxis receptor Aer OS=Pseudomonas aeruginosa (strain UCBPP-PA14) OX=208963 GN=aer PE=3 SV=1	11.253	8	3	5	2	521	57.2	5.88	15.49	1.32236e+06	1.13656e+06
A0A0H2ZC62	Amidophosphoribosyltransferase OS=Pseudomonas aeruginosa (strain UCBPP-PA14) OX=208963 GN=purF PE=3 SV=1	106.637	59	22	46	22	501	55.3	6.8	171.32	8.6631e+08	7.44922e+08
A0A0H2ZCH1	Putative GAF domain-containing protein OS=Pseudomonas aeruginosa (strain UCBPP-PA14) OX=208963 GN=PA14_27570 PE=4 SV=1	16.845	38	4	7	4	160	17.1	4.79	26.66	63028724	5.42475e+07
Q02PE3	UPF0434 protein PA14_25520 OS=Pseudomonas aeruginosa (strain UCBPP-PA14) OX=208963 GN=PA14_25520 PE=3 SV=1	15.979	77	4	8	4	61	6.7	4.84	25.48	1.71084e+07	14725143
A0A0H2Z6Y2	DSBA domain-containing protein OS=Pseudomonas aeruginosa (strain UCBPP-PA14) OX=208963 GN=PA14_53160 PE=4 SV=1	10.991	21	3	4	3	200	21.5	4.89	14.82	6.02535e+08	522472928
A0A0H2ZFY7	Uncharacterized protein OS=Pseudomonas aeruginosa (strain UCBPP-PA14) OX=208963 GN=PA14_11010 PE=4 SV=1	7.464	55	2	22	2	96	11	5.63	57.13	1.14065e+09	9.91564e+08
A0A0H2ZJN9	Mannose-1-phosphate guanylyltransferase OS=Pseudomonas aeruginosa (strain UCBPP-PA14) OX=208963 GN=wbpW PE=3 SV=1	28.775	19	7	11	7	479	52.5	6.37	34.53	32897762	2.86178e+07
Q02F79	ATP phosphoribosyltransferase regulatory subunit OS=Pseudomonas aeruginosa (strain UCBPP-PA14) OX=208963 GN=hisZ PE=3 SV=1	71.274	64	17	28	17	394	42.5	5.2	104.75	5.45478e+08	4.75162e+08
A0A0H2ZKW7	Probable methylesterase OS=Pseudomonas aeruginosa (strain UCBPP-PA14) OX=208963 GN=PA14_05400 PE=4 SV=1	21.837	20	5	10	5	343	37.1	5.19	28.79	4.77e+07	4.19416e+07
A0A0H2Z9U1	Putative transcriptional regulator OS=Pseudomonas aeruginosa (strain UCBPP-PA14) OX=208963 GN=PA14_40600 PE=4 SV=1	5.814	5	2	4	2	334	36.1	7.46	10.67	5.77088e+06	5.08009e+06
A0A0H2ZFT8	Phosphomethylpyrimidine kinase OS=Pseudomonas aeruginosa (strain UCBPP-PA14) OX=208963 GN=thiD PE=4 SV=1	46.035	49	11	15	11	265	28	6.25	53	1.03995e+08	91717792
A0A0H2ZL27	Glycine cleavage system transcriptional repressor OS=Pseudomonas aeruginosa (strain UCBPP-PA14) OX=208963 GN=PA14_06310 PE=4 SV=1	16.784	29	3	6	3	171	18.5	4.83	22.35	1.84674e+07	1.64111e+07
A0A0H2ZDD8	Putative hydrolase OS=Pseudomonas aeruginosa (strain UCBPP-PA14) OX=208963 GN=PA14_23240 PE=4 SV=1	19.277	14	4	5	4	444	48.5	5.64	17.55	1.10242e+07	9.83033e+06
A0A0H2ZJF7	Vitamin B12-dependent ribonucleotide reductase OS=Pseudomonas aeruginosa (strain UCBPP-PA14) OX=208963 GN=PA14_72540 PE=3 SV=1	44.182	20	11	17	11	734	82.7	6.11	55.34	4.69283e+07	4.19211e+07
Q02F98	NH(3)-dependent NAD(+) synthetase OS=Pseudomonas aeruginosa (strain UCBPP-PA14) OX=208963 GN=nadE PE=3 SV=1	7.177	9	2	2	2	275	29.7	5.66	7.17	3.32658e+06	2.98631e+06
A0A0H2Z7N0	Peptide deformylase OS=Pseudomonas aeruginosa (strain UCBPP-PA14) OX=208963 GN=def PE=3 SV=1	1.966	7	1	1	1	179	20.1	5	3.08	3.32658e+06	2.98631e+06
A0A0H2ZH51	Putative Glycine/D-amino acid oxidases OS=Pseudomonas aeruginosa (strain UCBPP-PA14) OX=208963 GN=PA14_60270 PE=4 SV=1	6.389	5	2	3	2	364	39.4	6.37	7.13	29398438	26415602
A0A0H2Z908	Putative xanthine dehydrogenase accessory factor X OS=Pseudomonas aeruginosa (strain UCBPP-PA14) OX=208963 GN=PA14_44760 PE=4 SV=1	23.976	29	6	8	6	279	30.7	7.53	28.5	5043255	4.63238e+06
A0A0H2ZL50	Formate dehydrogenase-O, major subunit OS=Pseudomonas aeruginosa (strain UCBPP-PA14) OX=208963 GN=fdnG PE=4 SV=1	38.803	18	15	17	15	1026	114.1	7.36	37.8	2.01113e+07	1.85253e+07
A0A0H2ZCG3	Uncharacterized protein OS=Pseudomonas aeruginosa (strain UCBPP-PA14) OX=208963 GN=PA14_28820 PE=4 SV=1	22.276	9	6	7	6	832	90.7	5.82	24.54	1.11592e+07	10320866
A0A0H2ZAT6	Putative transcriptional regulator, TetR family OS=Pseudomonas aeruginosa (strain UCBPP-PA14) OX=208963 GN=PA14_36300 PE=4 SV=1	11.397	23	4	7	4	194	21.7	6.54	19.93	6.49257e+06	6.00985e+06
A0A0H2Z6W7	Probable oxidoreductase OS=Pseudomonas aeruginosa (strain UCBPP-PA14) OX=208963 GN=PA14_53850 PE=4 SV=1	2.577	4	1	1	1	273	30	5.3	2.63	947251	878782
A0A0H2ZD92	Uncharacterized protein OS=Pseudomonas aeruginosa (strain UCBPP-PA14) OX=208963 GN=PA14_24620 PE=4 SV=1	1.282	3	1	1	1	326	36.4	9.38	2.45	947251	878782
A0A0H2ZHE9	Heptosyltransferase II OS=Pseudomonas aeruginosa (strain UCBPP-PA14) OX=208963 GN=waaF PE=4 SV=1	5.797	5	1	1	1	345	38.4	7.91	4.35	874693	814546
A0A0H2ZF34	AAA_13 domain-containing protein OS=Pseudomonas aeruginosa (strain UCBPP-PA14) OX=208963 GN=PA14_15610 PE=4 SV=1	17.723	7	4	5	4	868	93.9	7.08	19.64	844836	788694
A0A0H2ZEW6	Putative transcriptional regulator, tetR family OS=Pseudomonas aeruginosa (strain UCBPP-PA14) OX=208963 GN=PA14_16790 PE=4 SV=1	20.335	28	6	7	6	212	23.1	6.3	19.94	18697076	1.74684e+07
A0A0H2ZJP2	Uncharacterized protein OS=Pseudomonas aeruginosa (strain UCBPP-PA14) OX=208963 GN=PA14_72020 PE=4 SV=1	38.248	30	10	18	10	433	49.3	6.37	51.43	1.13505e+08	106279618
A0A0H2ZF29	Putative multicopper oxidase OS=Pseudomonas aeruginosa (strain UCBPP-PA14) OX=208963 GN=cumA PE=4 SV=1	6.153	9	3	3	3	463	51.4	6.62	4.89	2.57777e+06	2.41408e+06
A0A0H2ZDZ0	Uncharacterized protein OS=Pseudomonas aeruginosa (strain UCBPP-PA14) OX=208963 GN=PA14_21190 PE=4 SV=1	4.658	3	2	2	2	785	87	7.9	6.13	1.36824e+06	1.28182e+06
A0A0H2ZB02	2-oxoisovalerate dehydrogenase, beta subunit OS=Pseudomonas aeruginosa (strain UCBPP-PA14) OX=208963 GN=bkdA2 PE=4 SV=1	90.531	72	16	44	16	350	38.3	5.63	154.48	1.8444e+09	1.72913e+09
Q02T69	50S ribosomal protein L24 OS=Pseudomonas aeruginosa (strain UCBPP-PA14) OX=208963 GN=rplX PE=3 SV=1	17.719	43	3	6	3	104	11.5	10.17	20.05	2.81814e+07	2.64641e+07
A0A0H2ZK61	Putative transcriptional regulator, LysR family OS=Pseudomonas aeruginosa (strain UCBPP-PA14) OX=208963 GN=PA14_01640 PE=3 SV=1	23.76	21	6	11	6	305	33.4	6.92	32.97	2.34869e+07	2.21381e+07
A0A0H2ZD02	Precorrin-6y-dependent methyltransferase CobL OS=Pseudomonas aeruginosa (strain UCBPP-PA14) OX=208963 GN=cobL PE=4 SV=1	15.181	15	5	5	5	415	44.1	7.94	16.24	9612201	9.07141e+06
A0A0H2Z722	Uncharacterized protein OS=Pseudomonas aeruginosa (strain UCBPP-PA14) OX=208963 GN=PA14_52640 PE=4 SV=1	2.615	8	1	16	1	96	10.6	4.16	27.13	3.11425e+09	2.94454e+09
A0A0H2ZAZ7	Putative non-ribosomal peptide synthetase OS=Pseudomonas aeruginosa (strain UCBPP-PA14) OX=208963 GN=mxaA PE=4 SV=1	38.197	10	10	14	10	1249	134.1	6.48	43.25	7.67108e+06	7.25777e+06
A0A0H2Z7W4	Uncharacterized protein OS=Pseudomonas aeruginosa (strain UCBPP-PA14) OX=208963 GN=PA14_48890 PE=4 SV=1	13.185	9	3	6	3	432	49.3	8.34	21.06	1.38469e+06	1.31342e+06
A0A0H2ZDL3	Putative SUA5/yciO/yrdC family:Sua5/YciO/YrdC/YwlC protein family OS=Pseudomonas aeruginosa (strain UCBPP-PA14) OX=208963 GN=yciO PE=4 SV=1	4.731	8	2	2	2	209	23.1	6.68	5.21	1.93241e+06	1.83622e+06
A0A0H2ZJW3	Putative glutamate-1-semialdehyde aminotransferase OS=Pseudomonas aeruginosa (strain UCBPP-PA14) OX=208963 GN=PA14_72870 PE=3 SV=1	22.663	17	5	8	5	450	48.9	6.57	29.41	2.36506e+07	2.24775e+07
A0A0H2ZKG3	Ribosomal RNA small subunit methyltransferase D OS=Pseudomonas aeruginosa (strain UCBPP-PA14) OX=208963 GN=yhhF PE=3 SV=1	2.855	8	1	1	1	198	21.7	8.91	2.16	1736693	1.66598e+06
A0A0H2Z8I5	Alpha-E domain-containing protein OS=Pseudomonas aeruginosa (strain UCBPP-PA14) OX=208963 GN=PA14_42150 PE=4 SV=1	14.076	16	4	5	4	317	35.5	5.44	15.76	2.28992e+06	2.20043e+06
A0A0H2ZBA2	Putative transcriptional regulator, AraC family OS=Pseudomonas aeruginosa (strain UCBPP-PA14) OX=208963 GN=PA14_34450 PE=4 SV=1	18.381	12	4	6	4	301	32.9	7.3	17.25	5.07523e+06	4.87777e+06
A0A0H2ZKG9	Uncharacterized protein OS=Pseudomonas aeruginosa (strain UCBPP-PA14) OX=208963 GN=PA14_07140 PE=4 SV=1	1.336	3	1	1	1	354	41	7.75	1.8	5.62132e+06	5.42277e+06
A0A0H2Z8Z3	GTP 3',8-cyclase OS=Pseudomonas aeruginosa (strain UCBPP-PA14) OX=208963 GN=moaA2 PE=3 SV=1	29.94	31	10	15	10	331	37.2	7.06	37.8	1.15968e+07	1.12084e+07
A0A0H2ZKX3	AAA_PrkA domain-containing protein OS=Pseudomonas aeruginosa (strain UCBPP-PA14) OX=208963 GN=prkA PE=4 SV=1	83.751	36	20	33	20	640	73.7	5.78	110.09	1.22373e+08	1.18642e+08
Q02RV7	4-hydroxy-3-methylbut-2-en-1-yl diphosphate synthase (flavodoxin) OS=Pseudomonas aeruginosa (strain UCBPP-PA14) OX=208963 GN=ispG PE=3 SV=1	43.453	37	13	21	13	371	40	6.47	59.22	4.08978e+07	3.96643e+07
Q02KZ2	Fe/S biogenesis protein NfuA OS=Pseudomonas aeruginosa (strain UCBPP-PA14) OX=208963 GN=nfuA PE=3 SV=1	22.637	28	5	9	5	194	21.1	4.58	20.25	2.56846e+07	2.52777e+07
Q02FX9	Ketol-acid reductoisomerase (NADP(+)) OS=Pseudomonas aeruginosa (strain UCBPP-PA14) OX=208963 GN=ilvC PE=3 SV=1	179.23	82	32	164	32	338	36.4	5.85	569.68	4.25899e+09	4.19377e+09
A0A0H2ZIJ2	DNA topoisomerase 4 subunit B OS=Pseudomonas aeruginosa (strain UCBPP-PA14) OX=208963 GN=parE PE=3 SV=1	51.849	27	14	18	14	629	69.2	6.05	55.88	1.72902e+07	1.7102e+07
A0A0H2ZB21	Dihydrolipoamide acetyltransferase component of pyruvate dehydrogenase complex OS=Pseudomonas aeruginosa (strain UCBPP-PA14) OX=208963 GN=bkdB PE=3 SV=1	147.968	75	26	111	26	428	45.7	5.96	372.62	2.73844e+09	2.71044e+09
Q02T66	30S ribosomal protein S8 OS=Pseudomonas aeruginosa (strain UCBPP-PA14) OX=208963 GN=rpsH PE=3 SV=1	25.478	48	6	9	6	130	14.2	9.57	28.04	3.339e+07	3.33254e+07
A0A0H2Z9C6	Citrate synthase OS=Pseudomonas aeruginosa (strain UCBPP-PA14) OX=208963 GN=gltA PE=3 SV=1	68.661	49	15	35	15	428	47.7	6.96	118.84	1.23302e+08	1.23261e+08
A0A0H2ZFN1	Molybdenum cofactor biosynthesis protein B OS=Pseudomonas aeruginosa (strain UCBPP-PA14) OX=208963 GN=moaB1 PE=3 SV=1	24.956	51	6	10	6	185	19.6	6.89	36.08	7.1728e+07	7.19664e+07
A0A0H2Z9C7	Putative acetyltransferase OS=Pseudomonas aeruginosa (strain UCBPP-PA14) OX=208963 GN=PA14_41930 PE=4 SV=1	12.766	25	3	5	3	161	17.7	9.74	16.15	16011008	16082139
A0A0H2ZE94	Alkyl hydroperoxide reductase C OS=Pseudomonas aeruginosa (strain UCBPP-PA14) OX=208963 GN=ahpC PE=3 SV=1	39.885	80	11	16	11	200	21.8	5.6	56.6	227635020	2.29379e+08
Q02IA6	Phosphoribosylformylglycinamidine cyclo-ligase OS=Pseudomonas aeruginosa (strain UCBPP-PA14) OX=208963 GN=purM PE=3 SV=1	22.908	27	6	9	6	353	37.2	4.88	36.73	2.59399e+07	2.62176e+07
Q02T77	50S ribosomal protein L2 OS=Pseudomonas aeruginosa (strain UCBPP-PA14) OX=208963 GN=rplB PE=3 SV=1	60.35	58	17	46	16	273	29.6	11.22	111.59	3.31574e+09	3.35538e+09
A0A0H2Z968	5-hydroxyisourate hydrolase OS=Pseudomonas aeruginosa (strain UCBPP-PA14) OX=208963 GN=PA14_44820 PE=3 SV=1	37.102	85	6	16	6	126	13.9	6.51	69.42	1.90012e+09	1943822046
A0A0H2Z7N7	Uncharacterized protein OS=Pseudomonas aeruginosa (strain UCBPP-PA14) OX=208963 GN=PA14_52330 PE=4 SV=1	2.442	8	1	2	1	104	12.2	5.27	4.3	1.06139e+06	1.09098e+06
A0A0H2ZI13	Putative permease of ABC transporter OS=Pseudomonas aeruginosa (strain UCBPP-PA14) OX=208963 GN=PA14_64290 PE=4 SV=1	1.091	2	1	2	1	359	38.8	9.72	0	4.01786e+06	4.1393e+06
Q02PG5	Glyceraldehyde-3-phosphate dehydrogenase-like protein OS=Pseudomonas aeruginosa (strain UCBPP-PA14) OX=208963 GN=gap2 PE=1 SV=1	46.804	37	13	23	13	461	50.1	8.35	61.89	9.58618e+07	9.916e+07
A0A0H2ZAA2	Putative ribonucleotide reductase OS=Pseudomonas aeruginosa (strain UCBPP-PA14) OX=208963 GN=nrdD PE=4 SV=1	5.269	2	1	1	1	675	76.1	6.65	4.48	348480	360512
A0A0H2ZAE5	Putative sensory box protein OS=Pseudomonas aeruginosa (strain UCBPP-PA14) OX=208963 GN=PA14_37690 PE=4 SV=1	12.06	5	3	5	3	864	95	5.73	18.57	2.59694e+06	2.68693e+06
A0A0H2ZJW0	Uncharacterized protein OS=Pseudomonas aeruginosa (strain UCBPP-PA14) OX=208963 GN=PA14_04070 PE=4 SV=1	7.272	16	2	3	2	164	17.4	6.19	7.82	534308	555820
A0A0H2ZKJ2	7,8-dihydroneopterin aldolase OS=Pseudomonas aeruginosa (strain UCBPP-PA14) OX=208963 GN=folB PE=3 SV=1	12.787	44	3	6	3	117	13.1	5.01	18.66	12139146	12638544
A0A0H2Z8F4	Putative transcriptional regulator OS=Pseudomonas aeruginosa (strain UCBPP-PA14) OX=208963 GN=PA14_47610 PE=4 SV=1	12.451	22	3	4	3	186	20.3	5.3	17.55	12292784	12876584
A0A0H2ZBW1	DNA topoisomerase 1 OS=Pseudomonas aeruginosa (strain UCBPP-PA14) OX=208963 GN=topA PE=3 SV=1	66.691	27	19	27	19	868	97.2	8.48	81.44	1.58422e+07	1.66022e+07
Q02E82	Tyrosine recombinase XerC OS=Pseudomonas aeruginosa (strain UCBPP-PA14) OX=208963 GN=xerC PE=3 SV=1	12.094	10	2	4	2	303	33.8	9.92	15.46	6.02857e+06	6.32716e+06
A0A0H2ZCW0	Uncharacterized protein OS=Pseudomonas aeruginosa (strain UCBPP-PA14) OX=208963 GN=PA14_27170 PE=4 SV=1	2.442	11	1	1	1	92	10.9	8.19	2.81	2.21915e+06	2.33766e+06
A0A0H2Z6T9	Uncharacterized protein OS=Pseudomonas aeruginosa (strain UCBPP-PA14) OX=208963 GN=PA14_53450 PE=4 SV=1	1.803	14	1	1	1	66	8.1	5.96	2.17	3.58344e+06	3795336
A0A0H2Z652	Probable transcriptional regulator OS=Pseudomonas aeruginosa (strain UCBPP-PA14) OX=208963 GN=PA14_52930 PE=3 SV=1	35.648	28	7	10	6	314	34.5	6.38	32.7	2.70782e+07	28770890
Q02EM5	1-(5-phosphoribosyl)-5-[(5-phosphoribosylamino)methylideneamino] imidazole-4-carboxamide isomerase OS=Pseudomonas aeruginosa (strain UCBPP-PA14) OX=208963 GN=hisA PE=3 SV=1	16.039	23	5	6	5	245	25.9	5.12	18.03	145870447	156240321
A0A0H2ZK16	Putative transcriptional regulator, LysR family OS=Pseudomonas aeruginosa (strain UCBPP-PA14) OX=208963 GN=PA14_02660 PE=3 SV=1	57.739	50	13	25	13	306	34	6.35	91.61	2.24433e+08	2.40741e+08
A0A0H2Z7Q5	Flg_hook domain-containing protein OS=Pseudomonas aeruginosa (strain UCBPP-PA14) OX=208963 GN=PA14_45400 PE=4 SV=1	18.507	13	5	6	5	492	52.6	6.46	16.36	1.77701e+07	1.91089e+07
A0A0H2ZFI7	PINc domain-containing protein OS=Pseudomonas aeruginosa (strain UCBPP-PA14) OX=208963 GN=PA14_13190 PE=3 SV=1	93.288	65	18	40	18	463	51.7	6.29	143.22	1.2386e+09	1.33612e+09
A0A0H2ZGR8	MOSC domain-containing protein OS=Pseudomonas aeruginosa (strain UCBPP-PA14) OX=208963 GN=PA14_58850 PE=4 SV=1	15.692	34	4	8	4	149	16.5	9.48	26.53	2.29435e+07	2.47781e+07
Q02Q95	Recombination-associated protein RdgC OS=Pseudomonas aeruginosa (strain UCBPP-PA14) OX=208963 GN=rdgC PE=3 SV=1	24.36	25	8	10	8	306	34	5.11	34.51	7.63663e+06	8.37462e+06
A0A0H2ZII7	Putative peptidase OS=Pseudomonas aeruginosa (strain UCBPP-PA14) OX=208963 GN=yegQ PE=4 SV=1	95.521	60	25	55	25	464	51.8	6.67	154.25	2.05623e+09	2.27579e+09
A0A0H2ZH69	Putative oxidoreductase OS=Pseudomonas aeruginosa (strain UCBPP-PA14) OX=208963 GN=PA14_64840 PE=4 SV=1	19.168	27	5	7	5	253	27.4	5.43	21.87	5.88731e+06	6.54428e+06
Q02EZ4	Protein adenylyltransferase SelO OS=Pseudomonas aeruginosa (strain UCBPP-PA14) OX=208963 GN=selO PE=3 SV=1	28.971	20	7	11	7	486	55.1	5.62	26.49	2.29302e+07	2.55651e+07
Q02RW8	Cysteine desulfurase IscS OS=Pseudomonas aeruginosa (strain UCBPP-PA14) OX=208963 GN=iscS PE=3 SV=1	47.137	33	12	19	12	404	44.6	6.02	58.02	5.91442e+07	6.6585e+07
A0A0H2ZJG0	ABC subunit of A-band LPS efflux transporter OS=Pseudomonas aeruginosa (strain UCBPP-PA14) OX=208963 GN=wzt PE=3 SV=1	12.702	10	4	5	4	421	47.1	6.21	15.07	4.00449e+06	4.52994e+06
A0A0H2ZC55	Response regulator GacA OS=Pseudomonas aeruginosa (strain UCBPP-PA14) OX=208963 GN=gacA PE=4 SV=1	32.245	46	8	12	8	214	23.6	6.21	34.05	43209165	4.91022e+07
A0A0H2ZJ87	Protocatechuate 3,4-dioxygenase, beta subunit OS=Pseudomonas aeruginosa (strain UCBPP-PA14) OX=208963 GN=pcaH PE=3 SV=1	8.756	12	2	3	2	239	27.1	9.03	10.4	4.05716e+06	4642988
A0A0H2Z8F9	Flagellar synthesis regulator FleN OS=Pseudomonas aeruginosa (strain UCBPP-PA14) OX=208963 GN=fleN PE=4 SV=1	12.951	19	5	9	5	280	30	8.44	17.71	3.67958e+07	42395729
A0A0H2ZDY5	Putative ATP-binding component of ABC transporter OS=Pseudomonas aeruginosa (strain UCBPP-PA14) OX=208963 GN=PA14_21910 PE=4 SV=1	1.666	2	1	1	1	331	36.3	6.43	2	115718	133770
A0A0H2ZET1	Threonine synthase OS=Pseudomonas aeruginosa (strain UCBPP-PA14) OX=208963 GN=thrC PE=3 SV=1	13.64	10	3	6	3	469	51.8	6.62	21.82	2.9317e+06	3.39994e+06
A0A0H2ZF37	Mercuric reductase OS=Pseudomonas aeruginosa (strain UCBPP-PA14) OX=208963 GN=merA PE=3 SV=1	45.385	30	11	16	11	561	58.6	5.92	56.04	30153842	3.50706e+07
A0A0H2ZB47	ABM domain-containing protein OS=Pseudomonas aeruginosa (strain UCBPP-PA14) OX=208963 GN=PA14_35160 PE=4 SV=1	15.638	47	3	3	3	125	14	4.94	11.36	18226472	21199526
A0A0H2Z990	DNA polymerase III subunit gamma/tau OS=Pseudomonas aeruginosa (strain UCBPP-PA14) OX=208963 GN=dnaX PE=3 SV=1	10.778	5	4	6	4	701	75.4	4.65	13.48	1.95251e+06	2.29558e+06
A0A0H2ZGN1	Cell division protein FtsA OS=Pseudomonas aeruginosa (strain UCBPP-PA14) OX=208963 GN=ftsA PE=3 SV=1	74.282	49	18	26	18	417	44.6	5.34	84.02	7.45709e+07	8.76757e+07
Q02T62	50S ribosomal protein L30 OS=Pseudomonas aeruginosa (strain UCBPP-PA14) OX=208963 GN=rpmD PE=3 SV=1	8.333	26	2	9	2	58	6.5	10.11	28.01	6.3976e+07	7.55728e+07
Q02FF2	Urease subunit beta OS=Pseudomonas aeruginosa (strain UCBPP-PA14) OX=208963 GN=ureB PE=3 SV=1	9.046	28	3	6	3	101	11	5.9	10.37	4.91251e+07	5.83381e+07
A0A0H2Z9C4	Uncharacterized protein OS=Pseudomonas aeruginosa (strain UCBPP-PA14) OX=208963 GN=PA14_44430 PE=4 SV=1	9.676	15	2	2	2	179	20.3	5.27	7.34	4.3776e+06	5257582
A0A0H2ZID2	Bifunctional NAD(P)H-hydrate repair enzyme OS=Pseudomonas aeruginosa (strain UCBPP-PA14) OX=208963 GN=yjeF PE=3 SV=1	63.544	56	16	25	16	502	51.6	7.78	91.08	2.66168e+08	3.19912e+08
A0A0H2Z8D9	50S ribosomal protein L3 glutamine methyltransferase OS=Pseudomonas aeruginosa (strain UCBPP-PA14) OX=208963 GN=prmB PE=3 SV=1	38.464	41	9	15	9	304	34.2	4.74	54.79	2.0311e+08	2.4461e+08
Q02Q76	Cell division topological specificity factor OS=Pseudomonas aeruginosa (strain UCBPP-PA14) OX=208963 GN=minE PE=3 SV=1	2.869	21	2	3	2	84	9.8	6.04	6.34	1.35088e+07	16294168
A0A0H2Z7A8	Transcriptional regulator ArgR OS=Pseudomonas aeruginosa (strain UCBPP-PA14) OX=208963 GN=argR PE=4 SV=1	41.4	43	10	16	10	329	36.8	8.21	53.29	7.13168e+07	8.61659e+07
A0A0H2ZCC5	Putative hydrolase OS=Pseudomonas aeruginosa (strain UCBPP-PA14) OX=208963 GN=PA14_29230 PE=4 SV=1	68.224	36	19	26	19	612	67.9	6.33	81.04	4.74595e+07	5.75666e+07
A0A0H2Z9J7	Putative glutamine amidotransferase OS=Pseudomonas aeruginosa (strain UCBPP-PA14) OX=208963 GN=PA14_42010 PE=4 SV=1	15.538	24	4	4	4	240	27.4	5.47	13.02	12245509	14865810
Q02NA4	Serine--tRNA ligase OS=Pseudomonas aeruginosa (strain UCBPP-PA14) OX=208963 GN=serS PE=3 SV=1	9.71	8	3	4	3	426	47.2	5.57	9.12	1.9721e+06	2.40617e+06
A0A0H2Z769	Morphogene protein BolA OS=Pseudomonas aeruginosa (strain UCBPP-PA14) OX=208963 GN=bolA PE=3 SV=1	19.322	75	3	5	3	101	11.2	7.25	21.84	134503728	164778165
A0A0H2ZCV0	Phospho-2-dehydro-3-deoxyheptonate aldolase OS=Pseudomonas aeruginosa (strain UCBPP-PA14) OX=208963 GN=dhs PE=3 SV=1	44.934	35	12	15	12	448	49.8	6.15	49.08	2.37338e+07	2.9274e+07
A0A0H2ZIQ3	Putative oxidoreductase, molybdopterin-binding OS=Pseudomonas aeruginosa (strain UCBPP-PA14) OX=208963 GN=PA14_68440 PE=3 SV=1	8.233	5	2	3	2	773	85.2	7.05	11.81	929879	1.14931e+06
A0A0H2ZF76	Possible Type II restriction enzyme, methylase subunit OS=Pseudomonas aeruginosa (strain UCBPP-PA14) OX=208963 GN=PA14_15580 PE=4 SV=1	10.407	4	3	6	3	926	103.6	6.52	21.04	609271	755910
A0A0H2Z7Y2	Methyltransf_25 domain-containing protein OS=Pseudomonas aeruginosa (strain UCBPP-PA14) OX=208963 GN=PA14_48590 PE=4 SV=1	2.836	4	1	1	1	248	28.6	6.16	2.06	2908137	3.62208e+06
A0A0H2ZEW3	Putative replication protein, RepC OS=Pseudomonas aeruginosa (strain UCBPP-PA14) OX=208963 GN=repC PE=4 SV=1	3.034	5	2	3	2	295	32.8	8.95	1.87	25052869	3.12981e+07
Q02F83	30S ribosomal protein S6 OS=Pseudomonas aeruginosa (strain UCBPP-PA14) OX=208963 GN=rpsF PE=3 SV=1	58.218	61	10	31	10	139	16.2	4.94	100.22	1.83131e+08	2.29053e+08
A0A0H2ZBW4	Putative acyl-CoA dehydrogenase OS=Pseudomonas aeruginosa (strain UCBPP-PA14) OX=208963 GN=acdA PE=3 SV=1	39.649	29	9	14	9	375	40.9	5.81	46.25	6.6567e+07	8.35462e+07
A0A0H2ZDW4	Putative 3-oxoacyl-(Acyl-carrier-protein) synthase III OS=Pseudomonas aeruginosa (strain UCBPP-PA14) OX=208963 GN=fabH-2 PE=4 SV=1	79.432	66	17	59	17	350	38.1	6.38	170.55	2.65342e+08	3.348e+08
A0A0H2ZIF1	Glutamate synthase small chain OS=Pseudomonas aeruginosa (strain UCBPP-PA14) OX=208963 GN=gltD PE=4 SV=1	2.632	2	1	1	1	477	52.6	6.48	1.88	972730	1.2314e+06
Q02SG3	Lipoyl synthase OS=Pseudomonas aeruginosa (strain UCBPP-PA14) OX=208963 GN=lipA PE=3 SV=1	38.415	37	10	21	10	327	36.7	6.9	67.93	32652151	4.13657e+07
A0A0H2ZAX7	Uncharacterized protein OS=Pseudomonas aeruginosa (strain UCBPP-PA14) OX=208963 GN=PA14_35810 PE=4 SV=1	15.968	24	5	7	5	236	26.7	8.32	21.02	6.223e+06	7.88535e+06
A0A0H2Z7A6	Transcriptional regulator MvfR OS=Pseudomonas aeruginosa (strain UCBPP-PA14) OX=208963 GN=mvfR PE=1 SV=1	17.141	24	5	6	5	332	37.2	7.5	17.95	2.46749e+06	3.13181e+06
A0A0H2ZKA8	Putative glutamine synthetase OS=Pseudomonas aeruginosa (strain UCBPP-PA14) OX=208963 GN=PA14_03860 PE=3 SV=1	17.646	18	5	6	4	458	50.9	4.93	19.62	5.38734e+06	6861600
A0A0H2ZI86	Putative oxidoreductase OS=Pseudomonas aeruginosa (strain UCBPP-PA14) OX=208963 GN=PA14_66010 PE=4 SV=1	52.745	52	12	21	12	270	29.1	6.46	79.67	90744454	1.16624e+08
A0A0H2ZC94	NADH-quinone oxidoreductase subunit E OS=Pseudomonas aeruginosa (strain UCBPP-PA14) OX=208963 GN=nuoE PE=3 SV=1	26.918	67	6	12	6	166	18.1	5.19	42.56	4.96093e+07	6.39348e+07
A0A0H2Z633	4-hydroxyphenylpyruvate dioxygenase OS=Pseudomonas aeruginosa (strain UCBPP-PA14) OX=208963 GN=hpd PE=3 SV=1	64.679	57	15	25	15	357	39.8	5.3	90.5	7.78404e+07	101168558
A0A0H2ZGC5	Uncharacterized protein OS=Pseudomonas aeruginosa (strain UCBPP-PA14) OX=208963 GN=PA14_56550 PE=4 SV=1	6.982	6	1	2	1	298	31.7	6.23	9.4	1.25636e+06	1.64021e+06
Q02QX1	Methionine--tRNA ligase OS=Pseudomonas aeruginosa (strain UCBPP-PA14) OX=208963 GN=metG PE=3 SV=1	53.016	27	15	20	15	678	75	5.72	62.23	6.46505e+06	8.46142e+06
A0A0H2ZKR1	Siroheme decarboxylase OS=Pseudomonas aeruginosa (strain UCBPP-PA14) OX=208963 GN=nirH PE=3 SV=1	34.712	57	8	10	8	171	19.6	9.73	35.84	2.73912e+07	36176691
Q02FS3	Phosphoglucosamine mutase OS=Pseudomonas aeruginosa (strain UCBPP-PA14) OX=208963 GN=glmM PE=3 SV=1	55.895	36	14	26	14	445	47.8	6.05	71.75	9.13625e+07	1.21541e+08
A0A0H2ZA59	Acyl-CoA carboxyltransferase beta chain OS=Pseudomonas aeruginosa (strain UCBPP-PA14) OX=208963 GN=gnyB PE=4 SV=1	80.391	44	18	31	18	535	57.4	6.68	107.36	9.01963e+07	122485881
A0A0H2Z7J5	Uncharacterized protein OS=Pseudomonas aeruginosa (strain UCBPP-PA14) OX=208963 GN=PA14_50500 PE=4 SV=1	14.7	29	3	6	3	120	13.7	6.02	21.39	1.83732e+07	25172569
Q02T71	30S ribosomal protein S17 OS=Pseudomonas aeruginosa (strain UCBPP-PA14) OX=208963 GN=rpsQ PE=3 SV=1	12.899	49	5	11	5	88	10.1	9.92	21.47	5.4309e+08	7.46102e+08
A0A0H2ZFN6	AMP nucleosidase OS=Pseudomonas aeruginosa (strain UCBPP-PA14) OX=208963 GN=amn PE=3 SV=1	55.093	39	15	26	15	499	56.2	6.84	78.47	7.3745e+07	1.06153e+08
A0A0H2ZIG0	Nicotinate phosphoribosyltransferase OS=Pseudomonas aeruginosa (strain UCBPP-PA14) OX=208963 GN=pncB1 PE=3 SV=1	57.851	44	16	25	14	399	46.1	6.34	73.93	1.21528e+08	1.76671e+08
A0A0H2ZDV1	Septum site-determining protein MinD OS=Pseudomonas aeruginosa (strain UCBPP-PA14) OX=208963 GN=minD PE=3 SV=1	35.478	39	8	14	8	271	29.6	5.78	48.16	4.13534e+07	6.0407e+07
A0A0H2ZFM5	Stringent starvation protein A OS=Pseudomonas aeruginosa (strain UCBPP-PA14) OX=208963 GN=sspA PE=3 SV=1	10.225	13	2	3	2	205	23.6	6.23	9.14	5846730	8602061
Q02PS5	Acetyl-coenzyme A carboxylase carboxyl transferase subunit beta OS=Pseudomonas aeruginosa (strain UCBPP-PA14) OX=208963 GN=accD PE=3 SV=1	20.793	28	8	8	8	290	31.8	7.06	15.46	737237	1.09172e+06
A0A0H2Z9W7	Lon protease OS=Pseudomonas aeruginosa (strain UCBPP-PA14) OX=208963 GN=lon PE=2 SV=1	43.996	17	12	14	12	798	88.6	6.14	43.3	2.08356e+07	3.10677e+07
A0A0H2ZBP7	Putative chemotaxis transducer OS=Pseudomonas aeruginosa (strain UCBPP-PA14) OX=208963 GN=PA14_26280 PE=3 SV=1	14.765	11	4	7	3	545	58.4	5.27	23.38	104392	156083
Q02T58	30S ribosomal protein S13 OS=Pseudomonas aeruginosa (strain UCBPP-PA14) OX=208963 GN=rpsM PE=3 SV=1	20.485	38	5	6	5	118	13.3	10.93	20.07	21761702	32852536
A0A0H2ZIJ0	Putative carbamoyltransferase OS=Pseudomonas aeruginosa (strain UCBPP-PA14) OX=208963 GN=PA14_66170 PE=3 SV=1	36.799	23	11	11	10	585	66	6.77	31.08	14524341	2.19391e+07
Q02S21	ATP-dependent RNA helicase RhlB OS=Pseudomonas aeruginosa (strain UCBPP-PA14) OX=208963 GN=rhlB PE=3 SV=1	13.071	12	5	5	5	397	44.3	6.34	14.27	3.31393e+06	5.04919e+06
A0A0H2ZJV4	Putative GTPases (G3E family) OS=Pseudomonas aeruginosa (strain UCBPP-PA14) OX=208963 GN=PA14_72980 PE=4 SV=1	8.007	7	2	5	1	322	34.3	7.33	11.42	984682	1514396
A0A0H2Z855	Ribonucleoside-diphosphate reductase OS=Pseudomonas aeruginosa (strain UCBPP-PA14) OX=208963 GN=nrdA PE=3 SV=1	127.002	43	36	56	36	963	107	5.9	191.65	2.50192e+08	3.92339e+08
A0A0H2ZCU0	Chemotaxis protein methyltransferase OS=Pseudomonas aeruginosa (strain UCBPP-PA14) OX=208963 GN=cheR PE=4 SV=1	6.393	12	3	4	3	274	30.6	9.23	9.42	1.37766e+06	2.20644e+06
A0A0H2ZI82	Exodeoxyribonuclease III OS=Pseudomonas aeruginosa (strain UCBPP-PA14) OX=208963 GN=crc PE=3 SV=1	6.374	9	2	3	2	259	29.8	5.54	8.79	1.95085e+06	3.1269e+06
A0A0H2ZI97	Putative rubredoxin reductase OS=Pseudomonas aeruginosa (strain UCBPP-PA14) OX=208963 GN=rubB PE=3 SV=1	16.279	14	4	5	4	384	40.6	5.73	16.96	9600128	1.54479e+07
A0A0H2ZID8	Acetyltransferase component of pyruvate dehydrogenase complex OS=Pseudomonas aeruginosa (strain UCBPP-PA14) OX=208963 GN=aceF PE=3 SV=1	57.989	39	15	24	15	547	56.7	5.35	81.42	1.75112e+08	2.82875e+08
A0A0H2ZH93	Serine hydroxymethyltransferase OS=Pseudomonas aeruginosa (strain UCBPP-PA14) OX=208963 GN=glyA PE=3 SV=1	20.146	20	7	8	6	417	45.1	6.2	25.21	1.16044e+07	18817558
Q02TR6	Biotin synthase OS=Pseudomonas aeruginosa (strain UCBPP-PA14) OX=208963 GN=bioB PE=3 SV=1	22.382	19	8	11	8	352	39.1	5.99	22.6	4855233	7.89975e+06
A0A0H2Z9X8	Assimilatory nitrite reductase large subunit OS=Pseudomonas aeruginosa (strain UCBPP-PA14) OX=208963 GN=nirB PE=4 SV=1	38.389	16	12	15	12	816	89.7	6.77	37.58	2.864e+07	4.69225e+07
Q02SH3	Probable nicotinate-nucleotide adenylyltransferase OS=Pseudomonas aeruginosa (strain UCBPP-PA14) OX=208963 GN=nadD PE=3 SV=1	36.421	55	9	15	9	214	23.8	6.44	46.17	125566141	2.06475e+08
Q02TA1	Iron-sulfur cluster insertion protein ErpA OS=Pseudomonas aeruginosa (strain UCBPP-PA14) OX=208963 GN=erpA PE=3 SV=1	5.52	22	2	3	2	116	12.5	4.36	9.24	24423208	40301428
A0A0H2ZE16	Putative sigma-70 factor, ECF subfamily OS=Pseudomonas aeruginosa (strain UCBPP-PA14) OX=208963 GN=PA14_21550 PE=3 SV=1	13.261	14	3	5	3	203	22.8	5.81	18.51	388579	645322
Q02G03	50S ribosomal protein L25 OS=Pseudomonas aeruginosa (strain UCBPP-PA14) OX=208963 GN=rplY PE=1 SV=1	45.353	59	9	17	9	204	22	6.21	55.06	1.3255e+08	2.22942e+08
A0A0H2ZIV8	Alginate regulatory protein AlgQ OS=Pseudomonas aeruginosa (strain UCBPP-PA14) OX=208963 GN=algQ PE=3 SV=1	16.058	29	5	8	5	160	18	4.91	17.58	94513356	1.59061e+08
A0A0H2ZA62	Putative transcriptional regulator OS=Pseudomonas aeruginosa (strain UCBPP-PA14) OX=208963 GN=PA14_33840 PE=3 SV=1	23.963	24	6	7	6	306	33.2	6.89	22.62	6.92964e+06	11712661
A0A0H2Z962	Putative oxidoreductase OS=Pseudomonas aeruginosa (strain UCBPP-PA14) OX=208963 GN=PA14_44260 PE=4 SV=1	33.253	27	8	10	8	436	48.1	7.61	35.8	89048624	150790122
A0A0H2ZC56	Putative transcriptional regulator OS=Pseudomonas aeruginosa (strain UCBPP-PA14) OX=208963 GN=PA14_29060 PE=4 SV=1	9.538	25	3	5	3	159	17.8	8.37	13.17	2.36348e+06	4.01536e+06
Q02PY1	Formimidoylglutamase OS=Pseudomonas aeruginosa (strain UCBPP-PA14) OX=208963 GN=hutG PE=3 SV=1	9.777	12	3	4	3	311	34.3	6.65	13.03	6472343	11012196
A0A0H2ZL40	Multidrug resistance operon repressor MexR OS=Pseudomonas aeruginosa (strain UCBPP-PA14) OX=208963 GN=mexR PE=4 SV=1	1.071	8	1	1	1	147	17	5.77	0	743395	1.26714e+06
Q02NZ0	Peptide methionine sulfoxide reductase MsrB OS=Pseudomonas aeruginosa (strain UCBPP-PA14) OX=208963 GN=msrB PE=3 SV=1	23.646	55	5	11	5	132	14.8	6.19	38.62	1.74687e+07	2.98816e+07
A0A0H2Z8X0	Probable phenazine biosynthesis protein OS=Pseudomonas aeruginosa (strain UCBPP-PA14) OX=208963 GN=phzA2 PE=3 SV=1	35.126	69	9	22	4	162	19.3	8.21	75.49	71226322	1.21894e+08
A0A0H2ZII2	HDOD domain-containing protein OS=Pseudomonas aeruginosa (strain UCBPP-PA14) OX=208963 GN=PA14_65470 PE=4 SV=1	15.645	12	4	5	4	503	56.2	9.61	18.18	1481963	2.54314e+06
A0A0H2Z904	Putative polysaccharide deacetylase OS=Pseudomonas aeruginosa (strain UCBPP-PA14) OX=208963 GN=PA14_44830 PE=4 SV=1	13.561	17	3	7	3	308	35.6	5.87	20.34	1.31674e+06	2268934
A0A0H2Z797	3-mercaptopyruvate sulfurtransferase OS=Pseudomonas aeruginosa (strain UCBPP-PA14) OX=208963 GN=sseA PE=4 SV=1	13.497	16	5	7	5	284	30.6	5.62	15.08	2.31626e+06	4.01231e+06
A0A0H2ZC76	NADH-quinone oxidoreductase subunit F OS=Pseudomonas aeruginosa (strain UCBPP-PA14) OX=208963 GN=nuoF PE=3 SV=1	22.459	19	7	9	7	449	48.3	8.54	27.37	1.23565e+07	2.15869e+07
A0A0H2ZJT2	Uncharacterized protein OS=Pseudomonas aeruginosa (strain UCBPP-PA14) OX=208963 GN=PA14_72520 PE=4 SV=1	12.507	17	3	4	3	229	24.9	6.39	13.48	4.44358e+06	7.77101e+06
A0A0H2ZK76	Dihydrothymine dehydrogenase OS=Pseudomonas aeruginosa (strain UCBPP-PA14) OX=208963 GN=pydA PE=3 SV=1	24.926	22	7	7	7	425	46.2	5.55	22.06	3.99027e+06	7.00887e+06
A0A0H2ZD65	Putative transcriptional regulator, AraC family OS=Pseudomonas aeruginosa (strain UCBPP-PA14) OX=208963 GN=PA14_24140 PE=4 SV=1	4.974	6	2	2	2	345	38.4	9.28	3.43	2191093	3859174
Q02PT4	3-isopropylmalate dehydratase large subunit OS=Pseudomonas aeruginosa (strain UCBPP-PA14) OX=208963 GN=leuC PE=3 SV=1	37.829	23	8	14	8	474	51	6.3	58.1	9.91753e+06	1.76005e+07
A0A0H2Z7Q8	Uncharacterized protein OS=Pseudomonas aeruginosa (strain UCBPP-PA14) OX=208963 GN=yeaG PE=3 SV=1	57.037	49	13	23	13	370	41.2	7.34	64.25	2.23672e+07	3.97977e+07
A0A0H2Z8P1	Putative two-component response regulator OS=Pseudomonas aeruginosa (strain UCBPP-PA14) OX=208963 GN=PA14_41260 PE=4 SV=1	13.291	20	4	5	4	235	26.6	6.57	14.8	4.09045e+06	7294799
A0A0H2ZEB7	DUF1244 domain-containing protein OS=Pseudomonas aeruginosa (strain UCBPP-PA14) OX=208963 GN=PA14_19610 PE=4 SV=1	22.563	60	6	9	6	103	11.6	5.91	29.81	2.812e+07	5.03215e+07
A0A0H2Z862	DUF4440 domain-containing protein OS=Pseudomonas aeruginosa (strain UCBPP-PA14) OX=208963 GN=PA14_47250 PE=4 SV=1	10.226	27	3	5	3	128	14.2	6.28	16.21	6665932	1.19547e+07
A0A0H2ZCD1	Putative transcriptional regulator, AraC family OS=Pseudomonas aeruginosa (strain UCBPP-PA14) OX=208963 GN=PA14_29180 PE=4 SV=1	3.719	4	1	1	1	339	38.2	6.07	3.45	10043499	18014346
Q02H55	Chaperonin GroEL OS=Pseudomonas aeruginosa (strain UCBPP-PA14) OX=208963 GN=groEL PE=3 SV=1	114.93	65	25	66	25	547	57.1	5.14	211.72	1.12057e+09	2.01657e+09
A0A0H2ZHI4	Uncharacterized protein OS=Pseudomonas aeruginosa (strain UCBPP-PA14) OX=208963 GN=PA14_61350 PE=4 SV=1	4.262	18	1	1	1	60	6.9	4.09	3.38	3.93965e+06	7.09482e+06
A0A0H2ZFC7	Nitroreductase domain-containing protein OS=Pseudomonas aeruginosa (strain UCBPP-PA14) OX=208963 GN=PA14_12860 PE=4 SV=1	26.011	17	6	6	6	531	58.9	6.54	22.35	7.90862e+06	1.43577e+07
A0A0H2ZKZ0	Agmatinase OS=Pseudomonas aeruginosa (strain UCBPP-PA14) OX=208963 GN=speB1 PE=3 SV=1	8.856	11	3	4	3	318	34.2	5.4	10.68	3.63772e+06	6.6042e+06
A0A0H2ZFD5	Putative ornithine cyclodeaminase OS=Pseudomonas aeruginosa (strain UCBPP-PA14) OX=208963 GN=PA14_14020 PE=4 SV=1	44.043	58	9	13	9	315	33.9	5.5	56.63	55942404	101767913
A0A0H2ZA94	Alpha subunit of geranoyl-CoA carboxylase, GnyA OS=Pseudomonas aeruginosa (strain UCBPP-PA14) OX=208963 GN=gnyA PE=4 SV=1	81.96	45	21	30	20	655	71.1	5.81	97.94	2.02831e+08	3.72065e+08
Q02PA2	Aminopeptidase OS=Pseudomonas aeruginosa (strain UCBPP-PA14) OX=208963 GN=lap PE=1 SV=1	13.14	9	4	5	4	536	57.5	5.14	14.38	1.3348e+06	2465072
A0A0H2ZK66	Beta-alanine--pyruvate transaminase OS=Pseudomonas aeruginosa (strain UCBPP-PA14) OX=208963 GN=aptA PE=3 SV=1	8.336	10	2	3	2	448	48.4	6.52	11.79	104448	193964
A0A0H2ZDS4	Cytochrome P450 OS=Pseudomonas aeruginosa (strain UCBPP-PA14) OX=208963 GN=cyp23 PE=3 SV=1	23.132	17	5	8	5	418	46.3	5.86	29.09	12550481	2.34428e+07
Q02RD0	Bifunctional uridylyltransferase/uridylyl-removing enzyme OS=Pseudomonas aeruginosa (strain UCBPP-PA14) OX=208963 GN=glnD PE=3 SV=1	63.938	25	18	24	18	900	103.4	5.72	73.03	3.74661e+07	7.0337e+07
Q02MM0	CRISPR-associated protein Csy2 OS=Pseudomonas aeruginosa (strain UCBPP-PA14) OX=208963 GN=csy2 PE=1 SV=1	15.703	16	4	6	4	327	36.2	6.39	17.37	3.43606e+06	6.52786e+06
A0A0H2ZI32	Uncharacterized protein OS=Pseudomonas aeruginosa (strain UCBPP-PA14) OX=208963 GN=PA14_69600 PE=4 SV=1	4.789	39	1	2	1	77	8.2	5.03	9.32	13255724	25356580
A0A0H2ZAN1	5-oxoprolinase subunit A OS=Pseudomonas aeruginosa (strain UCBPP-PA14) OX=208963 GN=pxpA PE=3 SV=1	41.434	62	9	13	9	247	26.2	6.33	46.96	2.1875e+07	41947271
A0A0H2ZAN8	Hydrogen cyanide synthase HcnC OS=Pseudomonas aeruginosa (strain UCBPP-PA14) OX=208963 GN=hcnC PE=4 SV=1	61.772	53	15	25	15	417	45.2	6.6	82.85	8.04914e+07	1.54484e+08
A0A0H2ZL57	Putative glutamate synthase beta subunit OS=Pseudomonas aeruginosa (strain UCBPP-PA14) OX=208963 GN=gltX PE=4 SV=1	9.383	8	3	3	3	455	49	5.83	9.83	2.74124e+06	5.26737e+06
[truncated: 217 more rows]
